# Supplementary material for: Comprehensive Proteomics Analysis of In Vitro Canine Oviductal Cell-Derived Extracellular Vesicles
Source: Animals (Basel). 2021 Feb 23;11(2):573. doi: 10.3390/ani11020573 (PMC7926305; doi:10.3390/ani11020573)
Supplement: Supplementary file 1 [file animals-11-00573-s001.zip]

Archive with 7 entries (7 files):
- Table S5 (IPA)_.xlsx
- Figure S1.tif
- Figure S2.docx
- Table S1 (Extracellular vesicles profiling raw data).xlsx
- Table S2 (List of common proteins).xlsx
- Table S3 (List of top 20 common proteins).docx
- Table S4 (GO Analysis)_.xlsx
