# Supplementary material for: Comprehensive Proteomics Analysis of In Vitro Canine Oviductal Cell-Derived Extracellular Vesicles
Source: Animals (Basel). 2021 Feb 23;11(2):573. doi: 10.3390/ani11020573 (PMC7926305; doi:10.3390/ani11020573)
Supplement: Supplementary file 1 [file animals-11-00573-s001.zip › Table S5 (IPA)_.xlsx]

## Sheet: A.  500 Bio-functions
© 2000-2020 QIAGEN. All rights reserved.
Diseases or Functions Annotation	p-value	Molecules	# Molecules
Initiation of translation of protein	2.81e-52	DDX3X,EIF2S1,EIF2S3,EIF3F,EIF3K,EIF3L,HSPB1,PABPC1,RPL10A,RPL11,RPL12,RPL13,RPL13A,RPL14,RPL15,RPL18,RPL18A,RPL21,RPL24,RPL27,RPL28,RPL30,RPL35,RPL35A,RPL5,RPL6,RPL7,RPL7A,RPL8,RPL9,RPLP0,RPS10,RPS12,RPS16,RPS17,RPS18,RPS19,RPS2,RPS20,RPS23,RPS25,RPS26,RPS27,RPS27A,RPS3,RPS3A,RPS5,RPS7,RPS8	49
Decay of mRNA	8.95e-50	HNRNPD,NCL,PABPC1,RPL10A,RPL11,RPL12,RPL13,RPL13A,RPL14,RPL15,RPL18,RPL18A,RPL21,RPL24,RPL27,RPL28,RPL30,RPL35,RPL35A,RPL5,RPL6,RPL7,RPL7A,RPL8,RPL9,RPLP0,RPS10,RPS12,RPS16,RPS17,RPS18,RPS19,RPS2,RPS20,RPS23,RPS25,RPS26,RPS27,RPS27A,RPS3,RPS3A,RPS5,RPS7,RPS8	44
Nonsense-mediated mRNA decay	7.67e-48	PABPC1,RPL10A,RPL11,RPL12,RPL13,RPL13A,RPL14,RPL15,RPL18,RPL18A,RPL21,RPL24,RPL27,RPL28,RPL30,RPL35,RPL35A,RPL5,RPL6,RPL7,RPL7A,RPL8,RPL9,RPLP0,RPS10,RPS12,RPS16,RPS17,RPS18,RPS19,RPS2,RPS20,RPS23,RPS25,RPS26,RPS27,RPS27A,RPS3,RPS3A,RPS5,RPS7,RPS8	42
Translation	1.39e-42	APEX1,CALR,DDX3X,EEF1D,EEF1G,EEF2,EIF2S1,EIF2S3,EIF3F,EIF3K,EIF3L,ELAVL1,GAPDH,HNRNPK,HSPA5,HSPB1,ITGB1,NCL,PABPC1,PTBP1,RACK1,RIDA,RPL10A,RPL11,RPL12,RPL13,RPL13A,RPL14,RPL15,RPL18,RPL18A,RPL21,RPL24,RPL27,RPL28,RPL30,RPL35,RPL35A,RPL5,RPL6,RPL7,RPL7A,RPL8,RPL9,RPLP0,RPS10,RPS12,RPS16,RPS17,RPS18,RPS19,RPS2,RPS20,RPS23,RPS25,RPS26,RPS27,RPS27A,RPS3,RPS3A,RPS5,RPS7,RPS8,SYNCRIP,TUFM,UCHL1	66
Metabolism of protein	7.94e-40	ANXA1,APEX1,CALR,CAPNS1,CAV1,CCT2,CCT3,CCT4,CCT5,CCT6A,CCT8,CDC37,CFL1,CKAP4,CTSZ,DDX3X,EEF1D,EEF1G,EEF2,EIF2S1,EIF2S3,EIF3F,EIF3K,EIF3L,EIF6,ELAVL1,FLNA,GAPDH,H2AZ1,HNRNPD,HNRNPK,HNRNPL,HSP90AA1,HSP90AB1,HSP90B1,HSPA5,HSPA8,HSPB1,HSPD1,ITGB1,LGALS1,LMNA,MAPK1,MFGE8,MYH9,NCL,NPM1,P4HB,PABPC1,PDIA6,PHB2,PSMB3,PSMB5,PSMC2,PTBP1,RAB7A,RACK1,RIDA,RPL10A,RPL11,RPL12,RPL13,RPL13A,RPL14,RPL15,RPL18,RPL1…	112
Synthesis of protein	1.19e-39	ANXA1,APEX1,CALR,CAV1,DDX3X,EEF1D,EEF1G,EEF2,EIF2S1,EIF2S3,EIF3F,EIF3K,EIF3L,EIF6,ELAVL1,GAPDH,H2AZ1,HNRNPD,HNRNPK,HNRNPL,HSPA5,HSPB1,ITGB1,MAPK1,NCL,NPM1,PABPC1,PTBP1,RACK1,RIDA,RPL10A,RPL11,RPL12,RPL13,RPL13A,RPL14,RPL15,RPL18,RPL18A,RPL21,RPL24,RPL27,RPL28,RPL30,RPL35,RPL35A,RPL5,RPL6,RPL7,RPL7A,RPL8,RPL9,RPLP0,RPS10,RPS12,RPS16,RPS17,RPS18,RPS19,RPS2,RPS20,RPS23,RPS25,RPS26,RPS27,RPS27A,RPS3,…	76
Translation of protein	4.66e-39	APEX1,CALR,DDX3X,EIF2S1,EIF2S3,EIF3F,EIF3K,EIF3L,ELAVL1,GAPDH,HNRNPK,HSPA5,HSPB1,ITGB1,NCL,PABPC1,PTBP1,RACK1,RIDA,RPL10A,RPL11,RPL12,RPL13,RPL13A,RPL14,RPL15,RPL18,RPL18A,RPL21,RPL24,RPL27,RPL28,RPL30,RPL35,RPL35A,RPL5,RPL6,RPL7,RPL7A,RPL8,RPL9,RPLP0,RPS10,RPS12,RPS16,RPS17,RPS18,RPS19,RPS2,RPS20,RPS23,RPS25,RPS26,RPS27,RPS27A,RPS3,RPS3A,RPS5,RPS7,RPS8,SYNCRIP,UCHL1	62
Necrosis	5.92e-39	2210010C04Rik,ACO2,ACTC1,AIFM1,AIMP2,ALDOA,ANXA1,ANXA2,ANXA5,APEX1,ARHGAP1,ARHGDIA,ATP5F1A,CALR,CAPNS1,CAV1,CCT2,CCT3,CCT4,CCT5,CCT6A,CCT8,CDC37,CDC42,CLIC4,CLTC,COL1A1,CS,CTSZ,CYCS,DDX3X,DPYSL3,DPYSL4,DYNLL1,EEF1D,EEF2,EIF2S1,EIF3F,EIF3L,EIF6,ELAVL1,EZR,FABP3,FAU,FH,FKBP4,FLNA,FLNB,G6PD,GAPDH,GLUD1,GNAI2,GPI,GSTP1,HADHA,HLA-B,HMGB1,HNRNPH1,HNRNPK,HSD17B10,HSP90AA1,HSP90AB1,HSP90B1,HSPA5,HSPA8,HS…	171
Expression of protein	6.81e-37	ANXA1,APEX1,CALR,CAV1,DDX3X,EIF2S1,EIF2S3,EIF3F,EIF3K,EIF3L,ELAVL1,GAPDH,HNRNPK,HSPA5,HSPB1,ITGB1,NCL,PABPC1,PTBP1,RACK1,RIDA,RPL10A,RPL11,RPL12,RPL13,RPL13A,RPL14,RPL15,RPL18,RPL18A,RPL21,RPL24,RPL27,RPL28,RPL30,RPL35,RPL35A,RPL5,RPL6,RPL7,RPL7A,RPL8,RPL9,RPLP0,RPS10,RPS12,RPS16,RPS17,RPS18,RPS19,RPS2,RPS20,RPS23,RPS25,RPS26,RPS27,RPS27A,RPS3,RPS3A,RPS5,RPS7,RPS8,SOD1,SYNCRIP,UCHL1	65
Cell death of osteosarcoma cells	5.45e-32	EIF3F,EIF3L,FAU,HSPA9,PABPC1,PSMA3,PSMA6,PSMA7,PSMB3,PSMB5,PSMC2,RPL11,RPL13,RPL13A,RPL27,RPL35,RPL35A,RPL5,RPL6,RPL7,RPL7A,RPL9,RPLP0,RPS12,RPS16,RPS17,RPS18,RPS19,RPS27A,RPS3,RPS5,RPS7,VCP,VDAC2	34
Degranulation of neutrophils	6.37e-24	ACTR2,ALDOA,ALDOC,ANXA1,ANXA2,ARPC5,CAP1,CCT2,CCT8,CKAP4,CSNK2B,CTSZ,DDX3X,DYNLL1,EEF2,GPI,GSTP1,HLA-B,HMGB1,HSP90AA1,HSP90AB1,HSPA8,ILF2,IQGAP1,LGALS3,MAPK1,NME2,PGAM1,PGRMC1,PKM,PNP,PRDX4,PRDX6,PSMC2,RAB14,RAB5B,RAB5C,RAB7A,RAP1B,S100A11,S100A8,SERPINB1,TUBB,TUBB4B,TXNDC5,VCL,VCP	47
Degranulation of cells	3.53e-22	ACTN1,ACTN4,ACTR2,ALDOA,ALDOC,ANXA1,ANXA2,ANXA5,ARPC5,CAP1,CCT2,CCT8,CKAP4,CSNK2B,CTSZ,DDX3X,DYNLL1,EEF2,FLNA,GPI,GSTP1,HLA-B,HMGB1,HSP90AA1,HSP90AB1,HSPA8,ILF2,IQGAP1,LGALS3,MAPK1,NME2,PEBP1,PGAM1,PGRMC1,PKM,PNP,PRDX4,PRDX6,PSMC2,PSPH,RAB14,RAB5B,RAB5C,RAB7A,RAP1B,S100A11,S100A8,SERPINB1,SOD1,TAGLN2,TLN1,TUBB,TUBB4B,TXNDC5,VCL,VCP,WDR1	57
Viral Infection	1.46e-21	ACTC1,ACTN1,ACTR2,ACTR3,ANXA1,ANXA2,ANXA5,ANXA6,ARPC5,ATP5F1B,ATP5IF1,BTF3,CA2,CALD1,CAV1,CCT2,CCT8,CDC42,CHCHD2,CLIC4,CLTC,CSNK2B,CTSZ,CYCS,DCLK1,DDX3X,EIF2S1,EIF3L,FAU,FLNA,FSCN1,G3BP1,GAPDH,HLA-B,HMGB1,HNRNPH1,HNRNPK,HNRNPU,HSP90AA1,HSP90AB1,HSP90B1,HSPA5,HSPA9,HSPD1,ITGA5,ITGB1,KRT18,LGALS1,LGALS3,LMNA,MAP4,MAPK1,NCL,NEK9,NIPSNAP2,NPM1,PCBP2,PDIA3,PDIA6,PLOD2,PRDX1,PRDX2,PSMA3,PSMA7,PSMB6,PSM…	100
Apoptosis	1.77e-21	2210010C04Rik,ACO2,ACTC1,ACTN4,AIFM1,AIMP2,ALDOA,ALDOC,ANXA1,ANXA2,ANXA5,ANXA6,APEX1,ARF4,ARHGAP1,ARHGDIA,BTF3,C1QBP,CALR,CAPNS1,CAV1,CCT2,CCT4,CDC37,CDC42,CFL1,CLIC4,CLTC,COL1A1,CS,CTSZ,CYCS,DDX3X,DYNLL1,EEF1D,EIF2S1,EIF3F,EIF6,ELAVL1,EZR,FAU,FH,FKBP4,FLNA,FLNB,G6PD,GAPDH,GLUD1,GNAI2,GPI,GSTP1,HLA-B,HMGB1,HNRNPH1,HNRNPK,HSD17B10,HSP90AA1,HSP90AB1,HSP90B1,HSPA5,HSPA8,HSPA9,HSPB1,HSPD1,HYOU1,ITGA5…	140
Cell death of tumor cells	2.8e-21	AIFM1,ANXA1,ANXA2,CAV1,CYCS,EIF3F,EIF3L,FAU,HMGB1,HSP90AB1,HSPA9,LGALS1,MAPK1,MFGE8,PABPC1,PNP,PSMA3,PSMA6,PSMA7,PSMB3,PSMB5,PSMC2,RACK1,RPL11,RPL13,RPL13A,RPL27,RPL35,RPL35A,RPL5,RPL6,RPL7,RPL7A,RPL9,RPLP0,RPS12,RPS16,RPS17,RPS18,RPS19,RPS27A,RPS3,RPS3A,RPS5,RPS7,RTN4,SOD1,VCP,VDAC2	49
Cell death of cancer cells	1.35e-20	AIFM1,ANXA1,EIF3F,EIF3L,FAU,HMGB1,HSP90AB1,HSPA9,LGALS1,MAPK1,PABPC1,PNP,PSMA3,PSMA6,PSMA7,PSMB3,PSMB5,PSMC2,RPL11,RPL13,RPL13A,RPL27,RPL35,RPL35A,RPL5,RPL6,RPL7,RPL7A,RPL9,RPLP0,RPS12,RPS16,RPS17,RPS18,RPS19,RPS27A,RPS3,RPS3A,RPS5,RPS7,RTN4,SOD1,VCP,VDAC2	44
Cell death of tumor cell lines	2.3e-20	ACO2,AIFM1,AIMP2,ANXA2,ANXA5,APEX1,ARHGDIA,ATP5F1A,CALR,CAPNS1,CAV1,CCT2,CCT3,CCT4,CCT5,CCT6A,CCT8,CDC37,CDC42,CLTC,COL1A1,CS,CYCS,DDX3X,DYNLL1,EEF2,EIF2S1,EIF3F,ELAVL1,EZR,FAU,FLNB,G6PD,GAPDH,GPI,GSTP1,HNRNPH1,HNRNPK,HSP90AA1,HSP90AB1,HSPA5,HSPA8,HSPA9,HSPB1,HSPD1,ILF2,ITGA5,ITGB1,KRT18,LDHA,LGALS1,LGALS3,LMNA,LMNB1,MAPK1,MSN,NCL,NPM1,NQO1,P4HB,PCBP2,PCNA,PEBP1,PGRMC1,PHB2,PKM,PRAF2,PRDX1,PRDX2,…	101
Progressive encephalopathy	2.32e-20	ACTC1,AIFM1,AIMP2,ANXA1,ANXA2,ANXA5,ATP5F1A,ATP5PB,CAPZB,CAV1,CCT2,CFL1,CHCHD2,CNN1,COL1A1,COL1A2,COPE,DPYSL2,EEF1G,EEF2,EIF2S1,EZR,FABP3,FH,G3BP1,GAPDH,GSTP1,HLA-B,HNRNPA2B1,HNRNPU,HSPA5,HSPA9,HSPB1,HSPD1,LDHA,LGALS1,LGALS3,MAP1B,MAPK1,MDH1,MFGE8,MTHFD2,MYL3,NQO1,PCNA,PDIA3,PEBP1,PRDX1,PRDX2,PRDX6,RAB14,RACK1,RPL13,RPL13A,RPL15,RPS3A,RTN4,S100A4,SCP2,SENP3,SLC25A6,SNRPA,SOD1,TAGLN,TPT1,TUBB,TUBB…	73
Degranulation of phagocytes	4.09e-20	ACTR2,ALDOA,ALDOC,ANXA1,ANXA2,ARPC5,CAP1,CCT2,CCT8,CKAP4,CSNK2B,CTSZ,DDX3X,DYNLL1,EEF2,GPI,GSTP1,HLA-B,HMGB1,HSP90AA1,HSP90AB1,HSPA8,ILF2,IQGAP1,LGALS3,MAPK1,NME2,PEBP1,PGAM1,PGRMC1,PKM,PNP,PRDX4,PRDX6,PSMC2,RAB14,RAB5B,RAB5C,RAB7A,RAP1B,S100A11,S100A8,SERPINB1,TUBB,TUBB4B,TXNDC5,VCL,VCP	48
Progressive neurological disorder	5.59e-20	ACTC1,AIFM1,AIMP2,ANXA1,ANXA2,ANXA5,ATP5F1A,ATP5PB,CAPZB,CAV1,CCT2,CFL1,CHCHD2,CNN1,COL1A1,COL1A2,COPE,DNAJB11,DPYSL2,EEF1G,EEF2,EIF2S1,EZR,FABP3,FH,G3BP1,GAPDH,GSTP1,HLA-B,HNRNPA2B1,HNRNPU,HSP90AA1,HSP90AB1,HSP90B1,HSPA5,HSPA9,HSPB1,HSPD1,LDHA,LGALS1,LGALS3,MAP1B,MAPK1,MDH1,MFGE8,MTHFD2,MYH9,MYL3,NQO1,PCNA,PDIA3,PEBP1,PRDX1,PRDX2,PRDX6,RAB14,RACK1,RPL13,RPL13A,RPL15,RPL5,RPS3A,RTN4,S100A4,SCP2,S…	79
Hepatitis B virus-related hepatocellular carcinoma	1.14e-19	ANXA5,ECHS1,EEF2,GALK1,HNRNPK,HSP90B1,HSPA5,HSPA8,HSPA9,HSPD1,NPM1,PEBP1,RACK1,SOD1,TUBB,VCP,VIM	17
Neuromuscular disease	1.4e-19	AIFM1,AIMP2,ANXA1,ANXA2,ATP5F1C,CA2,CALR,CAPNS1,CAPZB,CHCHD2,CKB,COPE,CSNK2B,CYCS,DNAJB11,DPYSL3,EIF3K,FKBP4,GAPDH,GPI,GSTP1,HADH,HLA-B,HNRNPU,HSP90AA1,HSP90B1,HSPA5,HSPA8,HSPB1,IDH3A,LDHA,LMNA,MAP1B,MDH1,MYL12A,NPM1,PCNA,PDIA3,PDLIM1,PEBP1,PGK1,PGRMC1,PKM,PLOD2,PRDX2,PRDX6,PSAT1,PSMB5,PSMB6,RPL13,RPL13A,RPL15,RPL5,RPS3A,RTN4,SDHA,SLC25A6,SOD1,SRSF1,SRSF2,TIMM50,TPI1,TPT1,TUBB2B,TUBB6,TUFM,UCHL1,…	70
Cell movement	3.87e-19	ACO2,ACTC1,ACTN1,ACTN4,ACTR2,ACTR3,AHNAK,ALDOA,ANXA1,ANXA2,ARF4,ARHGAP1,ARHGDIA,ATP5F1A,ATP5F1B,C1QBP,CA2,CALD1,CALR,CAP1,CAPG,CAPNS1,CAV1,CDC42,CFL1,CLIC4,CLTC,CNN1,COL1A1,COL1A2,CRIP2,CSNK2B,CTSZ,DCLK1,DDX3X,DPYSL2,DPYSL3,EIF3F,ELAVL1,EZR,FH,FKBP4,FLNA,FLNB,FLNC,FSCN1,G6PD,GAPDH,GAPDHS,GLIPR2,GNAI2,GPI,HMGB1,HNRNPA2B1,HNRNPK,HNRNPL,HSP90AA1,HSP90AB1,HSP90B1,HSPA5,HSPA8,HSPB1,HSPD1,IQGAP1,ITGA5,…	126
Psoriasis	9.99e-19	ANXA1,ANXA2,ARHGDIA,C1QBP,CALR,CAV1,CAVIN1,CCT5,CFL1,CNN1,COL1A2,CYCS,EIF2S1,EIF6,FSCN1,GAPDH,GARS1,GOT2,GSTP1,H2AZ1,HSPA5,HSPA8,IDH3A,ITGA5,KRT18,LGALS1,LGALS3,NIPSNAP2,P4HB,PCBP2,PCNA,PGAM1,PGD,PKM,PSMA3,PSMA6,PSMB6,PSME2,S100A11,S100A8,SEC61B,SERPINB1,SLC25A5,SYNCRIP,TAGLN,TUBB,UBE2K,VDAC1,YWHAB,YWHAE,YWHAQ	51
Cancer	1.21e-17	ACADVL,ACAT2,ACO2,ACTC1,ACTN1,ACTN4,ACTR1A,ACTR2,ACTR3,AHNAK,AIFM1,AIMP2,AK2,ALDOA,ALDOC,ANXA1,ANXA2,ANXA5,ANXA6,APEX1,ARF4,ARHGAP1,ARHGDIA,ARPC5,ATP5F1A,ATP5F1B,ATP5F1C,ATP5F1D,ATP5IF1,ATP5PB,BCAT2,BLVRB,BTF3,C1QBP,CA2,CALD1,CALR,CAP1,CAPG,CAPZA1,CAPZB,CAV1,CAVIN1,CCT2,CCT3,CCT4,CCT5,CCT6A,CCT8,CDC37,CDC42,CFL1,CHCHD3,CKAP4,CKB,CLIC4,CLTC,CNN1,COL1A1,COL1A2,COPE,COX4I1,CRIP2,CS,CSNK2B,CSRP1,CTSZ…	327
Hepatitis C virus-related hepatocellular carcinoma	1.3e-17	ANXA5,ECHS1,EEF2,GALK1,GLUD1,HSP90B1,HSPA5,HSPA8,HSPA9,HSPD1,NPM1,TUBB,VIM	13
Disorder of basal ganglia	1.54e-17	AIFM1,AIMP2,ANXA2,ATP5F1C,CA2,CAPNS1,CAPZB,CAV1,CHCHD2,CKB,COPE,CYCS,DPYSL3,EIF3K,FKBP4,G6PD,GAPDH,GPI,GSTP1,HADH,HLA-B,HNRNPU,HSP90AA1,HSPA5,HSPA8,HSPB1,IDH3A,LDHA,MAP1B,MDH1,MYL12A,NPM1,PCNA,PDLIM1,PEBP1,PGK1,PGRMC1,PKM,PLOD2,PRDX2,PRDX6,PSAT1,PSMB6,RPL13,RPL13A,RPL15,RPS3A,RTN4,SDHA,SLC25A6,SOD1,TIMM50,TPI1,TPT1,TUBB2B,TUBB4B,TUFM,UCHL1,VIM,YWHAZ	60
Tumorigenesis of tissue	2.22e-17	ACADVL,ACAT2,ACO2,ACTC1,ACTN1,ACTN4,ACTR1A,ACTR2,ACTR3,AHNAK,AIFM1,AK2,ALDOA,ALDOC,ANXA1,ANXA2,ANXA5,ANXA6,APEX1,ARF4,ARHGAP1,ARHGDIA,ARPC5,ATP5F1A,ATP5F1B,ATP5F1C,ATP5F1D,ATP5IF1,ATP5PB,BCAT2,BLVRB,BTF3,C1QBP,CA2,CALD1,CALR,CAP1,CAPG,CAPZA1,CAPZB,CAV1,CAVIN1,CCT2,CCT3,CCT4,CCT5,CCT6A,CCT8,CDC37,CDC42,CFL1,CHCHD3,CKAP4,CKB,CLIC4,CLTC,CNN1,COL1A1,COL1A2,COPE,COX4I1,CRIP2,CS,CSNK2B,CSRP1,CTSZ,CYCS,…	320
Folding of protein	5.01e-17	CALR,CCT2,CCT3,CCT4,CCT5,CCT6A,CCT8,CSNK2B,FKBP4,GNAI2,HSP90AA1,HSP90AB1,HSPA5,HSPA8,HSPB1,HSPD1,PDIA3,PDIA6,PRDX4,RAB7A,TCP1,VCP	22
Non-melanoma solid tumor	8.26e-17	ACADVL,ACAT2,ACO2,ACTC1,ACTN1,ACTN4,ACTR1A,ACTR2,ACTR3,AHNAK,AIFM1,AK2,ALDOA,ALDOC,ANXA1,ANXA2,ANXA5,ANXA6,APEX1,ARF4,ARHGAP1,ARHGDIA,ARPC5,ATP5F1A,ATP5F1B,ATP5F1C,ATP5F1D,ATP5IF1,ATP5PB,BCAT2,BLVRB,BTF3,C1QBP,CA2,CALD1,CALR,CAP1,CAPG,CAPZA1,CAPZB,CAV1,CAVIN1,CCT2,CCT3,CCT4,CCT5,CCT6A,CCT8,CDC37,CDC42,CFL1,CHCHD3,CKAP4,CKB,CLIC4,CLTC,CNN1,COL1A1,COL1A2,COPE,COX4I1,CRIP2,CS,CSNK2B,CSRP1,CTSZ,CYCS,…	320
Congenital anemia	2.03e-16	ALDOA,ANXA1,G6PD,GPI,NQO1,RPL11,RPL15,RPL18,RPL27,RPL35,RPL35A,RPL5,RPS10,RPS17,RPS19,RPS26,RPS27,RPS7,SOD1	19
Benign thyroid nodule	2.3e-16	ANXA5,ARHGDIA,CALR,EEF1D,GSTP1,HSP90AB1,HSPA5,HSPA8,HSPB1,PDIA4,PRDX2,PRDX6,PSMA3,UBE2K	14
Hepatitis B surface antigen-negative hepatitis C virus negative hepatocellular carcinoma	2.41e-16	EEF2,GLUD1,HSP90B1,HSPA5,HSPA8,HSPA9,HSPD1,NPM1,PDIA3,PEBP1,RACK1,VCP,VIM	13
Diamond-Blackfan anemia	4e-16	RPL11,RPL15,RPL18,RPL27,RPL35,RPL35A,RPL5,RPS10,RPS17,RPS19,RPS26,RPS27,RPS7	13
Solid tumor	4.96e-16	ACADVL,ACAT2,ACO2,ACTC1,ACTN1,ACTN4,ACTR1A,ACTR2,ACTR3,AHNAK,AIFM1,AIMP2,AK2,ALDOA,ALDOC,ANXA1,ANXA2,ANXA5,ANXA6,APEX1,ARF4,ARHGAP1,ARHGDIA,ARPC5,ATP5F1A,ATP5F1B,ATP5F1C,ATP5F1D,ATP5IF1,ATP5PB,BCAT2,BLVRB,BTF3,C1QBP,CA2,CALD1,CALR,CAP1,CAPG,CAPZA1,CAPZB,CAV1,CAVIN1,CCT2,CCT3,CCT4,CCT5,CCT6A,CCT8,CDC37,CDC42,CFL1,CHCHD3,CKAP4,CKB,CLIC4,CLTC,CNN1,COL1A1,COL1A2,COPE,COX4I1,CRIP2,CS,CSNK2B,CSRP1,CTSZ…	325
Carcinoma	5.02e-16	ACADVL,ACAT2,ACO2,ACTC1,ACTN1,ACTN4,ACTR1A,ACTR2,ACTR3,AHNAK,AIFM1,AK2,ALDOA,ALDOC,ANXA1,ANXA2,ANXA5,ANXA6,APEX1,ARF4,ARHGAP1,ARHGDIA,ARPC5,ATP5F1A,ATP5F1B,ATP5F1C,ATP5F1D,ATP5IF1,ATP5PB,BCAT2,BLVRB,BTF3,C1QBP,CA2,CALD1,CALR,CAP1,CAPG,CAPZA1,CAPZB,CAV1,CAVIN1,CCT2,CCT3,CCT4,CCT5,CCT6A,CCT8,CDC37,CDC42,CFL1,CHCHD3,CKAP4,CKB,CLIC4,CLTC,CNN1,COL1A1,COL1A2,COPE,COX4I1,CRIP2,CS,CSNK2B,CSRP1,CTSZ,CYCS,…	317
Breast cancer	7.49e-16	ACADVL,ALDOA,ALDOC,ANXA1,ARF4,ARHGDIA,ATP5F1A,ATP5F1C,ATP5IF1,BTF3,C1QBP,CALD1,CAPZB,CAV1,CAVIN1,CCT3,CKAP4,CKB,CNN1,COL1A1,COL1A2,COX4I1,CSNK2B,CTSZ,CYCS,DPYSL4,EEF1D,EIF3F,EIF3K,EIF6,ELAVL1,EZR,FLNA,FLNB,FLNC,FSCN1,GLUD1,GPI,GSTP1,HLA-B,HSP90AA1,HSP90AB1,HSP90B1,HSPA5,HSPB1,HSPD1,IDH3A,ILF2,IQGAP1,ITGA5,ITGB1,KRT18,LGALS1,LGALS3,LMNA,MAP4,MAPK1,MTHFD2,MYH9,MYL9,NCL,NME2,NQO1,P4HB,PCNA,PDHB,PDLI…	112
Non-hematological solid tumor	1.53e-15	ACADVL,ACAT2,ACO2,ACTC1,ACTN1,ACTN4,ACTR1A,ACTR2,ACTR3,AHNAK,AIFM1,AK2,ALDOA,ALDOC,ANXA1,ANXA2,ANXA5,ANXA6,APEX1,ARF4,ARHGAP1,ARHGDIA,ARPC5,ATP5F1A,ATP5F1B,ATP5F1C,ATP5F1D,ATP5IF1,ATP5PB,BCAT2,BLVRB,BTF3,C1QBP,CA2,CALD1,CALR,CAP1,CAPG,CAPZA1,CAPZB,CAV1,CAVIN1,CCT2,CCT3,CCT4,CCT5,CCT6A,CCT8,CDC37,CDC42,CFL1,CHCHD3,CKAP4,CKB,CLIC4,CLTC,CNN1,COL1A1,COL1A2,COPE,COX4I1,CRIP2,CS,CSNK2B,CSRP1,CTSZ,CYCS,…	320
Extracranial solid tumor	1.65e-15	ACADVL,ACAT2,ACO2,ACTC1,ACTN1,ACTN4,ACTR1A,ACTR2,ACTR3,AHNAK,AIFM1,AIMP2,AK2,ALDOA,ALDOC,ANXA1,ANXA2,ANXA5,ANXA6,APEX1,ARF4,ARHGAP1,ARHGDIA,ARPC5,ATP5F1A,ATP5F1B,ATP5F1C,ATP5F1D,ATP5IF1,ATP5PB,BCAT2,BLVRB,BTF3,C1QBP,CA2,CALD1,CALR,CAP1,CAPG,CAPZA1,CAPZB,CAV1,CAVIN1,CCT2,CCT3,CCT4,CCT5,CCT6A,CCT8,CDC37,CDC42,CFL1,CHCHD3,CKAP4,CKB,CLIC4,CLTC,CNN1,COL1A1,COL1A2,COPE,COX4I1,CRIP2,CS,CSNK2B,CSRP1,CTSZ…	323
Malignant solid tumor	2.22e-15	ACADVL,ACAT2,ACO2,ACTC1,ACTN1,ACTN4,ACTR1A,ACTR2,ACTR3,AHNAK,AIFM1,AIMP2,AK2,ALDOA,ALDOC,ANXA1,ANXA2,ANXA5,ANXA6,APEX1,ARF4,ARHGAP1,ARHGDIA,ARPC5,ATP5F1A,ATP5F1B,ATP5F1C,ATP5F1D,ATP5IF1,ATP5PB,BCAT2,BLVRB,BTF3,C1QBP,CA2,CALD1,CALR,CAP1,CAPG,CAPZA1,CAPZB,CAV1,CAVIN1,CCT2,CCT3,CCT4,CCT5,CCT6A,CCT8,CDC37,CDC42,CFL1,CHCHD3,CKAP4,CKB,CLIC4,CLTC,CNN1,COL1A1,COL1A2,COPE,COX4I1,CRIP2,CS,CSNK2B,CSRP1,CTSZ…	323
Mammary tumor	3.15e-15	ACADVL,ALDOA,ALDOC,ANXA1,ARF4,ARHGDIA,ATP5F1A,ATP5F1C,ATP5IF1,BTF3,C1QBP,CALD1,CAPZB,CAV1,CAVIN1,CCT3,CDC37,CKAP4,CKB,CNN1,COL1A1,COL1A2,COX4I1,CSNK2B,CTSZ,CYCS,DPYSL4,EEF1D,EIF3F,EIF3K,EIF6,ELAVL1,EZR,FLNA,FLNB,FLNC,FSCN1,GLUD1,GPI,GSTP1,HDLBP,HLA-B,HSP90AA1,HSP90AB1,HSP90B1,HSPA5,HSPB1,HSPD1,IDH3A,ILF2,IQGAP1,ITGA5,ITGB1,KRT18,LGALS1,LGALS3,LMNA,MAP4,MAPK1,MTHFD2,MYH9,MYL9,NCL,NME2,NQO1,P4HB,PC…	115
Congenital aplastic anemia	3.2e-15	ANXA1,NQO1,RPL11,RPL15,RPL18,RPL27,RPL35,RPL35A,RPL5,RPS10,RPS17,RPS19,RPS26,RPS27,RPS7,SOD1	16
Endocytosis	4.11e-15	ACTN4,ACTR2,ACTR3,ANXA1,ANXA5,ANXA6,ATP5F1B,CALR,CAP1,CAPG,CAV1,CDC42,CKB,CLIC4,CLTC,DDX3X,DPYSL2,EZR,FLNA,GNAI2,GSTP1,HMGB1,HNRNPK,HSP90AA1,HSP90B1,HSPA5,HSPA8,HSPA9,HYOU1,IQGAP1,ITGB1,LGALS3,MAP1B,MAPK1,MFGE8,MYH9,NCL,NPM1,PKM,RAB1A,RAB5B,RAB5C,RAB7A,RACK1,SFPQ,TLN1,VCP,VIM,YWHAQ	49
Apoptosis of tumor cell lines	7.06e-15	ACO2,AIFM1,AIMP2,ANXA2,ANXA5,ARHGDIA,CALR,CAPNS1,CAV1,CCT2,CCT4,CDC37,CDC42,CLTC,COL1A1,CS,CYCS,DYNLL1,EIF3F,ELAVL1,EZR,FAU,FLNB,G6PD,GAPDH,GSTP1,HNRNPH1,HNRNPK,HSP90AB1,HSPA5,HSPA8,HSPA9,HSPB1,HSPD1,ITGB1,KRT18,LDHA,LGALS1,LGALS3,LMNB1,MAPK1,MSN,NCL,NPM1,NQO1,P4HB,PCBP2,PCNA,PEBP1,PHB2,PKM,PRAF2,PRDX1,RACK1,RPLP0,RPS19,RPS3,RTN4,S100A11,S100A4,S100A8,SFPQ,SLC25A5,SND1,SOD1,SRI,SRSF1,SYNCRIP,TAGL…	78
Nonhematologic malignant neoplasm	8.46e-15	ACADVL,ACAT2,ACO2,ACTC1,ACTN1,ACTN4,ACTR1A,ACTR2,ACTR3,AHNAK,AIFM1,AK2,ALDOA,ALDOC,ANXA1,ANXA2,ANXA5,ANXA6,APEX1,ARF4,ARHGAP1,ARHGDIA,ARPC5,ATP5F1A,ATP5F1B,ATP5F1C,ATP5F1D,ATP5IF1,ATP5PB,BCAT2,BLVRB,BTF3,C1QBP,CA2,CALD1,CALR,CAP1,CAPG,CAPZA1,CAPZB,CAV1,CAVIN1,CCT2,CCT3,CCT4,CCT5,CCT6A,CCT8,CDC37,CDC42,CFL1,CHCHD3,CKAP4,CKB,CLIC4,CLTC,CNN1,COL1A1,COL1A2,COPE,COX4I1,CRIP2,CS,CSNK2B,CSRP1,CTSZ,CYCS,…	318
Migration of cells	2.53e-14	ACTN1,ACTN4,ACTR3,AHNAK,ALDOA,ANXA1,ANXA2,ARF4,ARHGAP1,ARHGDIA,ATP5F1A,ATP5F1B,C1QBP,CALD1,CALR,CAP1,CAPG,CAPNS1,CAV1,CDC42,CFL1,CLIC4,CLTC,COL1A1,COL1A2,CRIP2,CSNK2B,CTSZ,DCLK1,DDX3X,DPYSL2,DPYSL3,EIF3F,ELAVL1,EZR,FH,FKBP4,FLNA,FLNB,FLNC,FSCN1,G6PD,GLIPR2,GNAI2,GPI,HMGB1,HNRNPA2B1,HNRNPK,HNRNPL,HSP90AA1,HSP90AB1,HSP90B1,HSPA5,HSPA8,HSPB1,HSPD1,IQGAP1,ITGA5,ITGB1,KRT18,LDHA,LGALS1,LGALS3,LMNA,LMN…	107
Processing of RNA	3.3e-14	AHNAK,C1QBP,CDC42,ELAVL1,HNRNPA2B1,HNRNPD,HNRNPH1,HNRNPH3,HNRNPK,HNRNPL,HNRNPU,HSPA8,NPM1,PABPC1,PCBP2,PTBP1,RBPMS,RPL11,RPL14,RPL27,RPL35A,RPL5,RPL7,RPS16,RPS17,RPS19,RPS2,RPS27,RPS7,SENP3,SFPQ,SNRPA,SNRPD2,SRSF1,SRSF2,SRSF7,SYNCRIP	37
Cell movement of tumor cell lines	4.53e-14	ACTN1,ACTN4,AHNAK,ANXA1,ANXA2,C1QBP,CALD1,CALR,CAP1,CAPNS1,CAV1,CDC42,CLIC4,CLTC,CNN1,COL1A1,CSNK2B,CTSZ,DPYSL2,DPYSL3,EIF3F,ELAVL1,EZR,FH,FLNA,FLNB,FLNC,FSCN1,GPI,HMGB1,HNRNPA2B1,HNRNPK,HSP90AA1,HSP90B1,IQGAP1,ITGA5,ITGB1,LDHA,LGALS1,LGALS3,LMNA,MAP4,MAPK1,MSN,MYH9,NCL,NPM1,PDLIM1,PEBP1,PHB2,PKM,PRDX2,RAB5B,RACK1,RAP1B,S100A11,S100A4,S100A8,SND1,TAGLN2,TLN1,UCHL1,UGDH,VCL,VCP,VDAC1,VIM,ZYX	68
Stabilization of mRNA	6.61e-14	APEX1,ELAVL1,HNRNPD,HNRNPU,HSPA8,HSPB1,PABPC1,PSMA3,PSMA6,PSMA7,PSMB3,PSMB4,PSMB5,PSMB6,PSMC2,PSME2,RPS27A,VIM,YWHAB,YWHAZ	20
Constitutional bone marrow failure syndrome	2.04e-13	NQO1,RPL11,RPL15,RPL18,RPL27,RPL35,RPL35A,RPL5,RPS10,RPS17,RPS19,RPS26,RPS27,RPS7,SOD1	15
Infection of cells	2.12e-13	ACTR2,ACTR3,ANXA2,ARPC5,ATP5F1B,ATP5IF1,C1QBP,CA2,CAV1,CCT2,CDC42,CHCHD2,CLTC,CTSZ,CYCS,DDX3X,FAU,G3BP1,HMGB1,HNRNPH1,HNRNPK,HNRNPU,HSP90B1,HSPA5,HSPA9,ITGB1,KRT18,MAP4,NEK9,NIPSNAP2,PCBP2,PDIA3,PDIA6,PLOD2,PSMA3,PSMA7,PSMB6,PSME2,RAB5C,RACK1,RAP1B,RNH1,RPL10A,RPL12,RPL18,RPL5,SNRPA,SRSF2,SSR1,TAGLN2,TPT1,ZYX	52
Autosomal dominant myopathy	2.24e-13	ACTC1,AHNAK,CA2,CALD1,CAP1,CFL1,COL1A1,COL1A2,FLNC,GARS1,HNRNPA2B1,HSPB1,HSPD1,LMNA,MYL3,PGRMC1,PLOD2,PLS3,RAB7A,S100A11,SERPINH1,TAX1BP3,TUBB6,VCL,VCP	25
Engulfment of cells	2.41e-13	ACTN4,ACTR2,ACTR3,ANXA1,ANXA5,CALR,CAPG,CAV1,CDC42,CKB,CLIC4,CLTC,DDX3X,DPYSL2,EZR,FLNA,GNAI2,GSTP1,HMGB1,HSP90AA1,HSPA5,HSPA8,HYOU1,IQGAP1,ITGB1,LGALS3,MAP1B,MAPK1,MFGE8,MYH9,NCL,NPM1,PKM,RAB5B,RAB5C,RAB7A,RACK1,SFPQ,SOD1,TLN1,VIM,YWHAQ	42
Invasive tumor	3.5e-13	ACTN4,ANXA1,ANXA2,ANXA5,ARF4,ATP5IF1,C1QBP,CALD1,CALR,CAPG,CAV1,CAVIN1,CNN1,COL1A2,CTSZ,DPYSL2,DPYSL3,DPYSL4,EZR,FH,FLNA,FSCN1,GPI,GSTP1,HLA-B,HMGB1,HSP90AA1,HSP90AB1,HSP90B1,ITGB1,KRT18,LGALS1,LGALS3,MAP4,MAPK1,MFGE8,MTHFD2,MYH9,MYL12A,MYL9,NPM1,NQO1,PCNA,PDLIM1,PKM,PLEC,PLOD2,PLS3,PRDX2,PSMB5,PYCR1,RACK1,RNH1,RPL27,RPL7,RPS27A,RTN4,S100A11,S100A4,SND1,SOD1,SRSF2,TAGLN,TLN1,TPT1,TUBB,TUBB4B,VIM,…	72
Cell proliferation of tumor cell lines	5.69e-13	ACTN1,ACTN4,AHNAK,ALDOA,ANXA1,ANXA2,ANXA6,APEX1,C1QBP,CALR,CAV1,CDC37,CDC42,CNN1,COL1A1,CSNK2B,DCLK1,DDX3X,DPYSL3,EIF3F,ELAVL1,EZR,FH,FKBP4,FLNA,FSCN1,G6PD,GAPDH,GSTP1,H2AZ1,HMGB1,HNRNPA2B1,HNRNPK,HNRNPL,HSP90AA1,HSPA5,HSPB1,ILF2,IQGAP1,ITGA5,ITGB1,LDHA,LGALS1,LGALS3,LMNA,MAP1B,MAPK1,MYL9,NCL,NME2,NPM1,NQO1,PCNA,PDIA3,PEBP1,PGD,PGRMC1,PKM,PLOD2,PRDX2,PSMB3,PSMC2,PTBP1,PTGIS,PYCR1,RACK1,RAP1B,RPL1…	92
Anemia	1.18e-12	ACADVL,ALDOA,ANXA1,ARHGAP1,C1QBP,CALR,COL1A1,G6PD,GPI,HLA-B,HMGB1,HSPA5,HSPA9,ITGA5,LGALS3,NPM1,NQO1,PRDX1,PRDX2,RNH1,RPL11,RPL15,RPL18,RPL27,RPL35,RPL35A,RPL5,RPL9,RPS10,RPS17,RPS19,RPS26,RPS27,RPS7,S100A11,SOD1,SRSF2,TUBB4B	38
Allergic pulmonary eosinophilia	1.41e-12	ACO2,ALDOA,GAPDH,HSPA5,MYH9,P4HB,PDIA3,PRDX1,PRDX6,TKT,TPI1,TUBB	12
Lymphohematopoietic neoplasia	1.53e-12	ACTC1,AHNAK,AIFM1,ANXA1,ANXA2,ANXA5,ANXA6,APEX1,ARHGAP1,ATP5F1A,CA2,CALD1,CALR,CAV1,CCT3,CFL1,CHCHD3,COL1A1,COL1A2,CSNK2B,CYCS,DDX3X,EEF1D,EIF3L,ELAVL1,FLNA,FLNC,FSCN1,G3BP1,GLIPR2,GNAI2,GOT2,GSTP1,HLA-B,HMGB1,HNRNPA2B1,HNRNPD,HNRNPU,HSP90AA1,HSP90AB1,HSP90B1,HSPA5,HSPA8,HSPB1,HSPD1,IDH3A,IQGAP1,ITGA5,ITGB1,KRT18,LDHA,LGALS1,LMNA,MAPK1,MGST3,MYH9,MYL9,NAP1L1,NPM1,NQO1,PABPC1,PCNA,PDIA3,PDIA6,PDLI…	121
Hematopoietic neoplasm	2.33e-12	ACTC1,AHNAK,AIFM1,ANXA1,ANXA2,ANXA5,ANXA6,APEX1,ARHGAP1,ATP5F1A,CA2,CALD1,CALR,CAV1,CCT3,CFL1,CHCHD3,COL1A1,COL1A2,CSNK2B,CYCS,DDX3X,EEF1D,EIF3L,ELAVL1,FLNA,FLNC,G3BP1,GLIPR2,GNAI2,GOT2,GSTP1,HLA-B,HMGB1,HNRNPA2B1,HNRNPD,HNRNPU,HSP90AA1,HSP90AB1,HSP90B1,HSPA5,HSPA8,HSPB1,HSPD1,IDH3A,IQGAP1,ITGA5,ITGB1,KRT18,LDHA,LGALS1,LMNA,MAPK1,MGST3,MYH9,MYL9,NAP1L1,NPM1,NQO1,PABPC1,PCNA,PDIA3,PDIA6,PDLIM5,PGK…	120
Biosynthesis of nucleoside triphosphate	2.43e-12	ALDOA,ATP5F1A,ATP5F1B,ATP5F1C,ATP5F1D,ATP5PB,CAV1,CYCS,DPYSL4,HMGB1,HSPD1,NME2,PKM,PNP,PTGIS,SLC25A5,SOD1,VCP,VDAC1	19
Migration of tumor cell lines	3.24e-12	ACTN1,ACTN4,AHNAK,ANXA1,ANXA2,C1QBP,CALD1,CALR,CAPNS1,CAV1,CDC42,CLTC,CSNK2B,CTSZ,DPYSL2,DPYSL3,EIF3F,ELAVL1,EZR,FH,FLNA,FLNB,FLNC,FSCN1,GPI,HNRNPA2B1,HNRNPK,HSP90AA1,HSP90B1,IQGAP1,ITGA5,ITGB1,LDHA,LGALS1,LGALS3,LMNA,MAP4,MAPK1,MSN,MYH9,NCL,NPM1,PDLIM1,PHB2,PKM,PRDX2,RAB5B,RACK1,RAP1B,S100A11,S100A4,S100A8,SND1,UGDH,VCP,VDAC1,VIM,ZYX	58
Organization of cytoplasm	3.54e-12	ACTN1,ACTN4,ACTR2,ACTR3,AHNAK,ALDOA,ANXA1,ARHGAP1,ARHGDIA,ARPC5,ATP5F1B,C1QBP,CALD1,CALR,CAP1,CAPG,CAPNS1,CAPZB,CAV1,CDC42,CFL1,CHCHD3,CKAP4,CKB,CLTC,COL1A1,CSRP1,CYCS,DCLK1,DPYSL2,DPYSL3,DPYSL4,DYNLL1,EZR,FKBP4,FLNA,FLNB,FLNC,FSCN1,GAPDH,HMGB1,HNRNPK,HSD17B10,HSP90AA1,HSP90AB1,HSPB1,IQGAP1,ITGB1,KRT18,LMNB1,MAP1B,MAP4,MAPK1,MSN,MYH9,NIPSNAP2,NQO1,PDIA3,PDLIM1,PHB2,PKM,PLEC,PLS3,RAB1A,RAB5B,RAB5C…	83
Metabolism of nucleoside triphosphate	5.48e-12	AK2,ALDOA,ATP5F1A,ATP5F1B,ATP5F1C,ATP5F1D,ATP5PB,CAV1,CYCS,DPYSL4,HMGB1,HSPA8,HSPD1,NME2,PKM,PNP,PTGIS,SLC25A5,SOD1,VCP,VDAC1	21
Translation of mRNA	5.58e-12	CALR,DDX3X,EIF2S1,EIF2S3,EIF3F,EIF3K,EIF3L,ELAVL1,GAPDH,HSPB1,RACK1,RIDA,RPL10A,RPL13A,RPL24,RPL30,RPS17,RPS23,RPS3,RPS3A,RPS5,SYNCRIP	22
Lymphohematopoietic cancer	5.85e-12	ACTC1,AHNAK,AIFM1,ANXA1,ANXA2,ANXA5,ANXA6,APEX1,ARHGAP1,ATP5F1A,CA2,CALD1,CALR,CAV1,CCT3,CFL1,CHCHD3,COL1A1,COL1A2,CSNK2B,CYCS,DDX3X,EEF1D,EIF3L,ELAVL1,FLNA,FLNC,FSCN1,G3BP1,GLIPR2,GNAI2,GOT2,GSTP1,HLA-B,HMGB1,HNRNPA2B1,HNRNPD,HNRNPU,HSP90AA1,HSP90AB1,HSP90B1,HSPA5,HSPA8,HSPB1,HSPD1,IDH3A,IQGAP1,ITGA5,ITGB1,KRT18,LDHA,LGALS1,LMNA,MAPK1,MGST3,MYH9,MYL9,NAP1L1,NPM1,NQO1,PABPC1,PCNA,PDIA3,PDIA6,PDLI…	118
Hereditary myopathy	6.65e-12	ACADVL,ACTC1,AHNAK,AIFM1,CA2,CALD1,CALR,CAP1,CCT5,CFL1,COL1A1,COL1A2,CYCS,ECHS1,FLNC,GARS1,HADHA,HNRNPA2B1,HSP90B1,HSPA5,HSPB1,HSPD1,ITGB1,LMNA,MAP1B,MYL3,NEK9,PGRMC1,PLEC,PLOD2,PLS3,PSMB5,RAB7A,S100A11,SDHA,SERPINH1,SUCLG1,TAGLN,TAX1BP3,TUBB6,UBA1,UCHL1,VCL,VCP	44
Invasion of cells	7.74e-12	ACTN4,AHNAK,ANXA1,ANXA2,APEX1,ARF4,ARHGDIA,C1QBP,CALR,CAP1,CAPNS1,CAV1,CDC42,COX4I1,CSNK2B,CTSZ,DPYSL2,DPYSL3,DPYSL4,EIF3F,EZR,FH,FLNA,FSCN1,GNAI2,GPI,HDLBP,HMGB1,HNRNPA2B1,HSP90AA1,HSP90AB1,HSP90B1,HSPA5,IQGAP1,ITGA5,ITGB1,LDHA,LGALS1,LGALS3,LMNA,MAP4,MAPK1,MFGE8,NME2,NPM1,NQO1,PDLIM1,PEBP1,PKM,PTBP1,RACK1,RNH1,S100A11,S100A4,S100A8,SERPINH1,TAGLN,TAGLN2,VCL,VCP,VDAC1,VIM,YWHAQ	63
Lymphoreticular neoplasm	8.28e-12	ACTC1,AHNAK,AIFM1,ANXA1,ANXA2,ANXA6,APEX1,ARHGAP1,ATP5F1A,CALD1,CALR,CAV1,CCT3,CHCHD3,COL1A1,COL1A2,CSNK2B,CYCS,DDX3X,EEF1D,EIF3L,ELAVL1,FLNA,FLNC,G3BP1,GLIPR2,GNAI2,GOT2,GSTP1,HLA-B,HMGB1,HNRNPA2B1,HNRNPD,HNRNPU,HSP90AA1,HSP90AB1,HSP90B1,HSPA5,HSPD1,IDH3A,IQGAP1,ITGA5,ITGB1,KRT18,LGALS1,MAPK1,MGST3,MYH9,MYL9,NAP1L1,NPM1,NQO1,PABPC1,PCNA,PDIA3,PDLIM5,PGK1,PLOD2,PLS3,PNP,PRDX1,PRDX4,PSMB4,PSMB5,PS…	106
Hematologic cancer	8.46e-12	ACTC1,AHNAK,AIFM1,ANXA1,ANXA2,ANXA5,ANXA6,APEX1,ARHGAP1,ATP5F1A,CA2,CALD1,CALR,CAV1,CCT3,CFL1,CHCHD3,COL1A1,COL1A2,CSNK2B,CYCS,DDX3X,EEF1D,EIF3L,ELAVL1,FLNA,FLNC,G3BP1,GLIPR2,GNAI2,GOT2,GSTP1,HLA-B,HMGB1,HNRNPA2B1,HNRNPD,HNRNPU,HSP90AA1,HSP90AB1,HSP90B1,HSPA5,HSPA8,HSPB1,HSPD1,IDH3A,IQGAP1,ITGA5,ITGB1,KRT18,LDHA,LGALS1,LMNA,MAPK1,MGST3,MYH9,MYL9,NAP1L1,NPM1,NQO1,PABPC1,PCNA,PDIA3,PDIA6,PDLIM5,PGK…	117
Biosynthesis of purine ribonucleotide	9.48e-12	AK2,ALDOA,ATP5F1A,ATP5F1B,ATP5F1C,ATP5F1D,ATP5PB,CAV1,CYCS,DPYSL4,HMGB1,HSPD1,PKM,PTGIS,SLC25A5,SOD1,VCP,VDAC1	18
Parkinsonism	1.09e-11	AIFM1,AIMP2,ANXA2,CAPZB,CHCHD2,COPE,G6PD,GSTP1,HLA-B,HSPB1,LDHA,MAP1B,MDH1,PCNA,PEBP1,PRDX2,RPL13,RPL13A,RPL15,RPS3A,RTN4,SLC25A6,SOD1,TPT1,TUBB2B,UCHL1,VIM	27
Myeloid or lymphoid neoplasm	1.19e-11	ACTC1,AHNAK,AIFM1,ANXA1,ANXA2,ANXA5,ANXA6,APEX1,ARHGAP1,ATP5F1A,CA2,CALD1,CALR,CAV1,CCT3,CFL1,CHCHD3,COL1A1,COL1A2,CSNK2B,CYCS,DDX3X,EEF1D,EIF3L,ELAVL1,FLNA,FLNC,G3BP1,GLIPR2,GNAI2,GOT2,GSTP1,HLA-B,HMGB1,HNRNPA2B1,HNRNPD,HNRNPU,HSP90AA1,HSP90AB1,HSP90B1,HSPA5,HSPA8,HSPB1,HSPD1,IDH3A,IQGAP1,ITGA5,ITGB1,KRT18,LDHA,LGALS1,MAPK1,MGST3,MYH9,MYL9,NAP1L1,NPM1,NQO1,PABPC1,PCNA,PDIA3,PDIA6,PDLIM5,PGK1,PLO…	117
Multiple cancers	1.19e-11	ACADVL,ACTN4,ACTR2,AIFM1,ALDOA,ALDOC,ANXA1,ANXA5,ARF4,ARHGDIA,ATP5F1A,ATP5F1C,ATP5IF1,BTF3,C1QBP,CA2,CALD1,CAPZB,CAV1,CAVIN1,CCT3,CCT5,CCT6A,CDC42,CKAP4,CKB,CLIC4,CNN1,COL1A1,COL1A2,COX4I1,CS,CSNK2B,CTSZ,CYCS,DCLK1,DDX3X,DPYSL4,EEF1D,EIF3F,EIF3K,EIF6,ELAVL1,EZR,FLNA,FLNB,FLNC,FSCN1,GAPDH,GLUD1,GOT2,GPI,GSTP1,HLA-B,HNRNPA2B1,HSP90AA1,HSP90AB1,HSP90B1,HSPA5,HSPA9,HSPB1,HSPD1,IDH3A,ILF2,IQGAP1,ITGA5…	136
Synthesis of purine nucleotide	1.2e-11	AK2,ALDOA,ATP5F1A,ATP5F1B,ATP5F1C,ATP5F1D,ATP5PB,CAV1,CYCS,DPYSL4,G6PD,HMGB1,HSPD1,NME2,PGD,PKM,PNP,PTGIS,SLC25A5,SOD1,VCP,VDAC1	22
Hydrolysis of ATP	1.24e-11	ATP5IF1,CALD1,CCT4,CCT5,HMGB1,HSPA5,HSPD1,MAPK1,PSMC2,SOD1,UBA1,VCP	12
Neoplasia of blood cells	1.27e-11	ACTC1,AHNAK,AIFM1,ANXA1,ANXA2,ANXA5,ANXA6,APEX1,ARHGAP1,ATP5F1A,CA2,CALD1,CALR,CAV1,CCT3,CFL1,CHCHD3,COL1A1,COL1A2,CSNK2B,CYCS,DDX3X,EEF1D,EIF3L,ELAVL1,FLNA,FLNC,G3BP1,GLIPR2,GNAI2,GOT2,GSTP1,HLA-B,HMGB1,HNRNPA2B1,HNRNPD,HNRNPU,HSP90AA1,HSP90AB1,HSP90B1,HSPA5,HSPA8,HSPB1,HSPD1,IDH3A,IQGAP1,ITGA5,ITGB1,KRT18,LDHA,LGALS1,MAPK1,MGST3,MYH9,MYL9,NAP1L1,NPM1,NQO1,PABPC1,PCNA,PDIA3,PDIA6,PDLIM5,PGK1,PLO…	117
Nodule	1.35e-11	ANXA5,ARHGDIA,CALR,EEF1D,GSTP1,HMGB1,HSP90AB1,HSPA5,HSPA8,HSPB1,PDIA4,PRDX2,PRDX6,PSMA3,UBE2K	15
Movement Disorders	1.48e-11	AIFM1,AIMP2,ANXA2,ARF4,ATP5F1C,CA2,CAPNS1,CAPZB,CAV1,CHCHD2,CKB,COPE,CYCS,DPYSL3,EEF2,EIF3K,FKBP4,GAPDH,GPI,GSTP1,HADH,HLA-B,HNRNPU,HSP90AA1,HSPA5,HSPA8,HSPB1,IDH3A,LDHA,LMNA,MAP1B,MDH1,MYL12A,NPM1,PCNA,PDLIM1,PEBP1,PGK1,PGRMC1,PKM,PLOD2,PRDX2,PRDX6,PSAT1,PSMB6,RPL13,RPL13A,RPL15,RPS3A,RTN4,SCP2,SDHA,SLC25A6,SOD1,TIMM50,TPI1,TPT1,TUBB2B,TUBB4B,TUBB6,TUFM,UCHL1,VIM,YWHAZ	64
Benign solid tumor	1.59e-11	ACTC1,AK2,ALDOA,ALDOC,ANXA1,ANXA2,ANXA5,CA2,CALR,CAV1,COL1A1,COL1A2,DCLK1,DPYSL4,FABP3,FH,FKBP10,FLNA,GSTA3,GSTP1,HLA-B,HMGB1,HSD17B10,HSP90AB1,IQGAP1,ITGB1,LGALS1,LGALS3,MAPK1,MDH1,MSN,MTHFD2,MYH9,PCNA,PRDX1,PRDX2,PRDX6,PSAT1,PSMA6,PTGIS,PTGR1,RPL27,RPL9,RPS19,RPS25,S100A11,S100A4,S100A8,SEC22B,SRSF1,TUBB4B,VCP,ZYX	53
Familial encephalopathy	1.95e-11	ACO2,AIFM1,ATP5F1C,CA2,CALR,CAPNS1,CAV1,CCT5,CDC42,CHCHD2,CKAP4,CKB,CLTC,COL1A1,CYCS,DDX3X,DPYSL3,ECHS1,EEF1D,EEF2,EIF2S1,EIF2S3,EIF3K,FKBP4,FLNA,G6PD,GAPDH,GOT2,GPI,HADH,HMGB1,HNRNPA2B1,HNRNPK,HNRNPU,HSD17B10,HSP90AA1,HSPA5,HSPA8,HSPD1,IDH3A,LDHA,LMNB1,MAP1B,MDH2,MYL12A,NPM1,PCNA,PDHB,PDLIM1,PGK1,PGRMC1,PKM,PLOD2,PRDX2,PRDX6,PSAT1,PSMB6,PTGIS,PYCR1,RTN4,SCP2,SDHA,SOD1,SUCLG1,TIMM50,TPI1,TUBB,TUB…	75
Stabilization of protein	2.01e-11	CALR,CCT2,CCT3,CCT4,CCT5,CCT6A,CCT8,CDC37,FLNA,GAPDH,HSP90AA1,HSP90AB1,HSPA5,HSPA8,HSPD1,LMNA,NPM1,PHB2,RPL11,RPL5,RPS7,RTN4,TCP1	23
Synthesis of ATP	2.93e-11	ALDOA,ATP5F1A,ATP5F1B,ATP5F1C,ATP5F1D,ATP5PB,CAV1,CYCS,DPYSL4,HMGB1,HSPD1,PKM,PTGIS,SLC25A5,SOD1,VCP,VDAC1	17
Parkinson's disease	2.93e-11	AIFM1,AIMP2,ANXA2,CAPZB,CHCHD2,COPE,GSTP1,HLA-B,HSPB1,LDHA,MAP1B,MDH1,PCNA,PEBP1,PRDX2,RPL13,RPL13A,RPL15,RPS3A,RTN4,SLC25A6,SOD1,TPT1,TUBB2B,UCHL1,VIM	26
Endocytosis by eukaryotic cells	3.74e-11	ACTR2,ACTR3,ANXA1,ANXA5,CALR,CAPG,CAV1,CDC42,CKB,CLIC4,CLTC,DDX3X,DPYSL2,FLNA,GNAI2,HMGB1,HSP90AA1,HSPA5,HYOU1,ITGB1,LGALS3,MAP1B,MAPK1,MFGE8,MYH9,NPM1,PKM,RACK1,SFPQ,TLN1,VIM,YWHAQ	32
Breast or ovarian cancer	4.15e-11	ACADVL,ACTN4,ACTR2,AIFM1,ALDOA,ALDOC,ANXA1,ARF4,ARHGDIA,ATP5F1A,ATP5F1C,ATP5IF1,BTF3,C1QBP,CALD1,CAPZB,CAV1,CAVIN1,CCT3,CCT5,CCT6A,CDC42,CKAP4,CKB,CLIC4,CNN1,COL1A1,COL1A2,COX4I1,CS,CSNK2B,CTSZ,CYCS,DCLK1,DDX3X,DPYSL4,EEF1D,EIF3F,EIF3K,EIF6,ELAVL1,EZR,FLNA,FLNB,FLNC,FSCN1,GAPDH,GLUD1,GOT2,GPI,GSTP1,HLA-B,HNRNPA2B1,HSP90AA1,HSP90AB1,HSP90B1,HSPA5,HSPA9,HSPB1,HSPD1,IDH3A,ILF2,IQGAP1,ITGA5,ITGB1,KRT…	132
Metabolism of reactive oxygen species	4.31e-11	AIFM1,ANXA1,ANXA2,ARHGDIA,ATP5IF1,CAV1,CDC42,CYCS,FLNA,G6PD,GSTP1,HADHA,HMGB1,HNRNPK,HSD17B10,HSP90AB1,HSPA9,HSPB1,IQGAP1,ITGA5,ITGB1,LDHA,LGALS3,MAPK1,NQO1,PRDX1,PRDX2,PRDX4,PRDX6,RAB7A,RACK1,RRAS,RTN4,S100A8,SDHA,SOD1,TAGLN,VDAC1,YWHAZ	39
Cell movement of sarcoma cell lines	5.21e-11	ACTN4,AHNAK,CAV1,CDC42,FLNA,FLNB,FLNC,GPI,HNRNPK,ITGA5,ITGB1,MAPK1,PHB2,RAB5B,S100A11,TLN1,VCP	17
Secondary tumor	5.37e-11	ACTN4,ANXA1,ANXA2,ANXA5,ARF4,C1QBP,CALD1,CALR,CAPG,CAV1,CNN1,CTSZ,DPYSL2,DPYSL3,DPYSL4,EZR,FH,FLNA,FSCN1,GPI,GSTP1,HMGB1,HSP90AA1,HSP90AB1,HSP90B1,ITGB1,KRT18,LGALS1,LGALS3,MAP4,MAPK1,MYH9,MYL12A,NPM1,NQO1,PCNA,PDLIM1,PKM,PLEC,PLOD2,PLS3,PRDX2,PSMB5,RACK1,RNH1,RPL27,RPL7,RPS27A,S100A11,S100A4,SND1,SOD1,SRSF2,TLN1,TPT1,TUBB,TUBB4B,VIM,YWHAE,YWHAZ	60
Cell survival	6.58e-11	ACTN4,AIFM1,ANXA5,APEX1,CA2,CALR,CAV1,CDC42,COL1A1,DDX3X,EEF2,EIF2S1,ELAVL1,EZR,FH,FKBP4,FLNA,GLUD1,GSTP1,HMGB1,HNRNPK,HNRNPU,HSD17B10,HSP90AB1,HSP90B1,HSPA5,HSPA8,HSPA9,HSPB1,HSPD1,HYOU1,IQGAP1,ITGA5,ITGB1,LDHA,LGALS3,LMNA,LMNB1,MAPK1,P4HB,PCNA,PDIA3,PGRMC1,PHB2,PKM,PRDX2,PRDX6,PSMA3,PSMA6,PSMA7,PSMB4,PSMB5,PSMB6,PSMC2,PTGIS,PTGR1,RACK1,RPL24,RPL27,RPL35A,S100A4,S100A8,SHMT2,SND1,SOD1,STRAP,TCP1…	77
Tauopathy	6.59e-11	AIFM1,ATP5F1A,ATP5PB,CAPG,CAV1,CFL1,CNN1,CTSZ,DPYSL2,EEF1G,EEF2,EIF2S1,FH,G3BP1,GAPDH,HNRNPA2B1,HNRNPU,HSPA5,HSPA9,HSPD1,LGALS1,LGALS3,MFGE8,NQO1,PCNA,PDIA3,PRDX1,PRDX6,RAB14,RACK1,SCP2,SENP3,SNRPA,SOD1,TAGLN,TUBB,TUBB4B,UCHL1,VCP,VDAC1,VIM,YWHAZ	42
Benign lesion	7.25e-11	ACTC1,AHNAK,AK2,ALDOA,ALDOC,ANXA1,ANXA2,ANXA5,ARHGDIA,CA2,CALR,CAV1,COL1A1,COL1A2,DCLK1,DPYSL4,FABP3,FH,FKBP10,FLNA,GSTA3,GSTP1,HLA-B,HMGB1,HSD17B10,HSP90AB1,IQGAP1,ITGB1,KRT18,LGALS1,LGALS3,MAPK1,MDH1,MSN,MTHFD2,MYH9,PCNA,PLEC,PRDX1,PRDX2,PRDX6,PSAT1,PSMA6,PTGIS,PTGR1,RPL27,RPL9,RPS19,RPS25,S100A11,S100A4,S100A8,SEC22B,SRSF1,TUBB4B,VCP,YWHAZ,ZYX	58
Autosomal dominant Emery-Dreifuss muscular dystrophy	7.58e-11	CALD1,CAP1,CFL1,COL1A1,COL1A2,LMNA,PGRMC1,PLOD2,PLS3,S100A11,SERPINH1,TAX1BP3	12
Synthesis of reactive oxygen species	8.2e-11	AIFM1,ANXA1,ANXA2,ARHGDIA,ATP5IF1,CAV1,CDC42,FLNA,G6PD,GSTP1,HADHA,HMGB1,HNRNPK,HSD17B10,HSP90AB1,HSPA9,HSPB1,IQGAP1,ITGA5,ITGB1,LDHA,LGALS3,MAPK1,NQO1,PRDX1,PRDX2,PRDX6,RAB7A,RACK1,RRAS,RTN4,S100A8,SDHA,SOD1,TAGLN,VDAC1,YWHAZ	37
Amyloidosis	9.29e-11	AIFM1,ATP5F1A,ATP5PB,CAPG,CAV1,CFL1,CNN1,CTSZ,DPYSL2,EEF1G,EEF2,EIF2S1,FH,G3BP1,GAPDH,HNRNPA2B1,HNRNPU,HSPA5,HSPA9,HSPD1,LGALS1,LGALS3,MFGE8,NQO1,PCNA,PDIA3,PRDX1,PRDX6,PSMB5,RAB14,RACK1,SCP2,SENP3,SNRPA,SOD1,TAGLN,TUBB,UCHL1,VCP,VDAC1,VIM,YWHAZ	42
Eosinophilia of lung	9.74e-11	ACO2,ALDOA,ANXA1,GAPDH,HSPA5,MYH9,P4HB,PDIA3,PRDX1,PRDX6,TKT,TPI1,TUBB	13
Cell death of neuroblastoma cell lines	9.99e-11	AIFM1,ATP5F1A,CCT2,CCT3,CCT4,CCT5,CCT6A,CCT8,CDC42,CYCS,GAPDH,HSPA5,HSPA8,HSPA9,ITGB1,PEBP1,PRDX2,SOD1,TCP1,UBE2K,YWHAE	21
Replication of virus	1.18e-10	ACTC1,ANXA5,ANXA6,ATP5F1B,BTF3,CAV1,CDC42,CLIC4,DCLK1,DDX3X,EIF2S1,EIF3L,FAU,FSCN1,G3BP1,HMGB1,HSP90AA1,HSP90AB1,HSP90B1,HSPD1,MAPK1,NCL,NEK9,NPM1,PCBP2,PRDX1,PRDX2,RPL13A,RPL35,RPS10,RPS16,RPS27A,RPS5,S100A8,SFPQ,SRSF1,TUBB,VCP	38
Progressive motor neuron disease	1.25e-10	ACTC1,AIFM1,AIMP2,ANXA1,ANXA2,ANXA5,CAPZB,CCT2,CHCHD2,COL1A1,COL1A2,COPE,DNAJB11,EZR,FABP3,GSTP1,HLA-B,HNRNPA2B1,HSPA5,HSPB1,LDHA,MAP1B,MAPK1,MDH1,MTHFD2,MYL3,PCNA,PDIA3,PEBP1,PRDX2,RPL13,RPL13A,RPL15,RPL5,RPS3A,RTN4,S100A4,SLC25A6,SOD1,TPT1,TUBB2B,UCHL1,VCP,VIM	44
Organization of organelle	1.31e-10	ACTN1,ALDOA,ANXA2,ARF4,ATP5F1B,CAPZB,CAV1,CDC42,CFL1,CHCHD3,CLTC,COL1A1,COL1A2,CYCS,DPYSL2,FLNA,GAPDH,HSD17B10,HSP90AB1,ITGB1,KRT18,LMNA,MSN,MYH9,NIPSNAP2,NPM1,PHB2,PLEC,PLS3,RAB1A,RAB5B,RAB5C,RPS19,RTN4,SCP2,SERPINH1,SFPQ,SOD1,TIMM50,TUBB,VCL,VCP,VIM	43
Hydrolysis of nucleotide	2.03e-10	ATP5IF1,CALD1,CALR,CCT4,CCT5,CDC42,GNAI2,HMGB1,HSPA5,HSPD1,MAPK1,PSMC2,RAB7A,SOD1,UBA1,VCP	16
Chronic psoriasis	2.31e-10	C1QBP,CCT5,CNN1,EIF2S1,FSCN1,GARS1,GOT2,GSTP1,H2AZ1,HSPA8,PGAM1,PGD,PKM,PSME2,S100A11,SLC25A5,TAGLN	17
Head and neck tumor	2.41e-10	ACADVL,ACAT2,ACO2,ACTC1,ACTN1,ACTN4,ACTR1A,ACTR2,ACTR3,AHNAK,AIFM1,AK2,ALDOC,ANXA1,ANXA2,ANXA5,ANXA6,APEX1,ARF4,ATP5F1A,ATP5F1B,ATP5F1C,ATP5F1D,ATP5PB,BCAT2,BLVRB,BTF3,C1QBP,CA2,CALD1,CALR,CAP1,CAPG,CAPZA1,CAPZB,CAVIN1,CCT2,CCT3,CCT4,CCT5,CCT6A,CCT8,CDC37,CDC42,CFL1,CKAP4,CKB,CLIC4,CLTC,CNN1,COL1A1,COL1A2,COPE,CRIP2,CSNK2B,CSRP1,CYCS,DCLK1,DDX3X,DNAJB11,DPYSL2,DPYSL3,DPYSL4,EEF2,EIF2S1,EIF2S3,EIF…	265
Organization of cellular membrane	2.62e-10	ACTR2,ACTR3,ANXA1,ARF4,ARPC5,CAPZB,CAV1,CFL1,CHCHD3,CLTC,FLNA,HSPA8,ITGB1,LMNA,MYH9,RPS27A,TIMM50,TUBB,VCL,VCP,YWHAB,YWHAE,YWHAH,YWHAQ,YWHAZ	25
Replication of RNA virus	2.77e-10	ACTC1,ANXA5,ANXA6,BTF3,CAV1,CDC42,CLIC4,DCLK1,DDX3X,EIF2S1,EIF3L,FAU,FSCN1,G3BP1,HMGB1,HSP90AA1,HSP90AB1,HSPD1,MAPK1,NCL,NEK9,NPM1,PCBP2,PRDX1,PRDX2,RPL13A,RPL35,RPS10,RPS16,RPS27A,RPS5,S100A8,SFPQ,SRSF1,TUBB	35
Allergy	2.87e-10	ACADVL,ACO2,AHNAK,ALDOA,ANXA1,ANXA5,CAPG,CAPZB,CFL1,DPYSL2,FKBP4,FLNA,G6PD,GAPDH,HSPA5,LGALS1,MSN,MYH9,MYL9,P4HB,PDIA3,PRDX1,PRDX6,S100A11,S100A8,TKT,TPI1,TUBB,VCL,VCP,VDAC2,ZYX	32
Progressive motor neuropathy	3.74e-10	ACTC1,AIFM1,AIMP2,ANXA1,ANXA2,ANXA5,CAPZB,CCT2,CHCHD2,COL1A1,COL1A2,COPE,DNAJB11,EZR,FABP3,GSTP1,HLA-B,HSPA5,HSPB1,LDHA,MAP1B,MAPK1,MDH1,MTHFD2,MYL3,PCNA,PDIA3,PEBP1,PRDX2,RPL13,RPL13A,RPL15,RPL5,RPS3A,RTN4,S100A4,SLC25A6,SOD1,TPT1,TUBB2B,UCHL1,VCP,VIM	43
Alzheimer disease	4.31e-10	AIFM1,ATP5F1A,ATP5PB,CAV1,CFL1,CNN1,DPYSL2,EEF1G,EEF2,EIF2S1,FH,G3BP1,GAPDH,HNRNPA2B1,HNRNPU,HSPA5,HSPA9,HSPD1,LGALS1,LGALS3,MFGE8,NQO1,PCNA,PDIA3,PRDX1,PRDX6,RAB14,RACK1,SCP2,SENP3,SNRPA,SOD1,TAGLN,TUBB,UCHL1,VCP,VDAC1,VIM,YWHAZ	39
Infection by RNA virus	4.65e-10	ACTR2,ACTR3,ANXA2,ARPC5,ATP5F1B,ATP5IF1,CA2,CCT2,CHCHD2,CLTC,CTSZ,CYCS,DDX3X,FAU,G3BP1,HMGB1,HNRNPH1,HNRNPK,HNRNPU,HSP90B1,HSPA5,HSPA9,ITGB1,KRT18,MAP4,NEK9,NIPSNAP2,PCBP2,PDIA3,PDIA6,PLOD2,PSMA3,PSMA7,PSMB6,PSME2,RAB5C,RACK1,RAP1B,RNH1,RPL10A,RPL12,RPL18,RPL5,S100A4,SNRPA,SRSF2,SSR1,TAGLN2,TPT1,TUBB4B,ZYX	51
Expression of mRNA	4.92e-10	CALR,DDX3X,EEF1D,EIF2S1,EIF2S3,EIF3F,EIF3K,EIF3L,ELAVL1,GAPDH,HMGB1,HSPB1,RACK1,RIDA,RPL10A,RPL13A,RPL24,RPL30,RPS17,RPS23,RPS3,RPS3A,RPS5,SYNCRIP	24
Endocrine gland tumor	5.15e-10	ACADVL,ACAT2,ACO2,ACTN1,ACTN4,ACTR1A,ACTR2,ACTR3,AHNAK,AIFM1,AK2,ALDOC,ANXA2,ANXA5,ANXA6,ARF4,ATP5F1A,ATP5F1B,ATP5F1C,ATP5F1D,ATP5PB,BCAT2,BLVRB,BTF3,C1QBP,CA2,CALD1,CALR,CAP1,CAPG,CAPZA1,CAPZB,CAVIN1,CCT2,CCT4,CCT5,CCT6A,CCT8,CDC37,CDC42,CFL1,CKAP4,CKB,CLIC4,CLTC,CNN1,COL1A1,COL1A2,COPE,CRIP2,CSRP1,CTSZ,CYCS,DCLK1,DDX3X,DNAJB11,DPYSL2,DPYSL3,DPYSL4,EEF2,EIF2S1,EIF2S3,EIF3F,EIF3L,ELAVL1,FABP3,FAU…	255
Abdominal neoplasm	5.64e-10	ACADVL,ACAT2,ACO2,ACTC1,ACTN1,ACTN4,ACTR1A,ACTR2,ACTR3,AHNAK,AIFM1,AK2,ALDOA,ANXA1,ANXA2,ANXA5,ANXA6,APEX1,ARHGAP1,ARHGDIA,ARPC5,ATP5F1A,ATP5F1B,ATP5IF1,ATP5PB,BCAT2,BLVRB,BTF3,C1QBP,CA2,CALD1,CALR,CAP1,CAPG,CAPZA1,CAPZB,CAV1,CAVIN1,CCT2,CCT3,CCT4,CCT5,CCT6A,CCT8,CDC37,CDC42,CFL1,CHCHD3,CKAP4,CKB,CLIC4,CLTC,CNN1,COL1A1,COL1A2,COPE,CRIP2,CS,CSNK2B,CTSZ,CYCS,DCLK1,DDX3X,DNAJB11,DPYSL2,DPYSL3,DPYSL4…	294
Advanced malignant tumor	6.82e-10	ACTN4,ANXA1,ANXA2,ANXA5,ARF4,C1QBP,CALD1,CALR,CAPG,CAV1,CNN1,CTSZ,DPYSL2,DPYSL3,DPYSL4,EZR,FH,FLNA,FSCN1,GPI,GSTP1,HMGB1,HSP90AA1,HSP90AB1,HSP90B1,ITGB1,KRT18,LGALS1,LGALS3,MAP4,MAPK1,MYH9,MYL12A,NPM1,NQO1,PCNA,PDLIM1,PKM,PLEC,PLOD2,PLS3,PRDX2,PSMB5,RACK1,RNH1,RPL27,RPL7,RPS27A,RRAS,S100A11,S100A4,SND1,SOD1,SRSF2,TLN1,TPT1,TUBB,TUBB4B,VIM,YWHAE,YWHAZ	61
Juvenile dermatomyositis	7.11e-10	CALD1,CAP1,CFL1,COL1A1,COL1A2,PGRMC1,PLOD2,PLS3,S100A11,SERPINH1,TAX1BP3	11
Production of reactive oxygen species	7.68e-10	AIFM1,ANXA1,ANXA2,ARHGDIA,ATP5IF1,CAV1,CDC42,FLNA,G6PD,HADHA,HMGB1,HNRNPK,HSP90AB1,HSPA9,IQGAP1,ITGA5,LDHA,MAPK1,PRDX1,PRDX2,RAB7A,RACK1,RRAS,RTN4,S100A8,SDHA,SOD1,TAGLN,VDAC1,YWHAZ	30
Processing of rRNA	8.43e-10	NPM1,RPL11,RPL14,RPL27,RPL35A,RPL5,RPL7,RPS16,RPS17,RPS19,RPS2,RPS27,RPS7,SENP3	14
Cell death of connective tissue cells	8.7e-10	AIFM1,ARHGAP1,CAPNS1,CDC42,CLIC4,CYCS,DDX3X,DPYSL4,EIF2S1,EIF6,FH,FKBP4,FLNA,GPI,GSTP1,HSPA5,HSPD1,ITGB1,KRT18,LMNA,MAP4,MAPK1,P4HB,PDIA3,PRDX6,RTN4,S100A8,SCP2,SERPINH1,SOD1,SRSF2,STK17B,UBA1,UBE2K,UCHL1,VCP,VDAC1,VIM,YWHAZ	39
Organization of cytoskeleton	8.74e-10	ACTN1,ACTN4,ACTR2,ACTR3,AHNAK,ALDOA,ANXA1,ARHGAP1,ARHGDIA,ARPC5,C1QBP,CALD1,CALR,CAP1,CAPG,CAPNS1,CAPZB,CAV1,CDC42,CFL1,CKAP4,CKB,CLTC,COL1A1,CSRP1,DCLK1,DPYSL2,DPYSL3,DPYSL4,DYNLL1,EZR,FKBP4,FLNA,FLNB,FLNC,FSCN1,GAPDH,HMGB1,HNRNPK,HSP90AA1,HSP90AB1,HSPB1,IQGAP1,ITGB1,KRT18,LMNB1,MAP1B,MAP4,MAPK1,MSN,MYH9,NQO1,PDIA3,PDLIM1,PKM,PLEC,PLS3,RAP1B,RPS3,RTN4,S100A11,S100A4,S100A8,SOD1,TBCB,TLN1,TUBB,UC…	72
Genitourinary tumor	8.87e-10	ACADVL,ACTC1,ACTN1,ACTN4,ACTR1A,ACTR2,ACTR3,AHNAK,AIFM1,AK2,ALDOA,ALDOC,ANXA1,ANXA2,ANXA5,ANXA6,APEX1,ARF4,ARHGDIA,ATP5F1A,ATP5F1C,ATP5IF1,ATP5PB,BLVRB,BTF3,C1QBP,CA2,CALD1,CALR,CAP1,CAPZA1,CAPZB,CAV1,CAVIN1,CCT2,CCT3,CCT5,CCT6A,CDC37,CDC42,CKAP4,CKB,CLIC4,CLTC,CNN1,COL1A1,COL1A2,COPE,COX4I1,CS,CSNK2B,CTSZ,CYCS,DCLK1,DDX3X,DNAJB11,DPYSL3,DPYSL4,EEF1D,EEF2,EIF2S1,EIF2S3,EIF3F,EIF3K,EIF6,ELAVL1,EZR…	225
Nonpituitary endocrine tumor	1.02e-09	ACADVL,ACAT2,ACO2,ACTN1,ACTN4,ACTR1A,ACTR2,ACTR3,AHNAK,AIFM1,AK2,ALDOC,ANXA2,ANXA5,ANXA6,ARF4,ATP5F1A,ATP5F1B,ATP5F1C,ATP5F1D,ATP5PB,BCAT2,BLVRB,BTF3,C1QBP,CA2,CALD1,CALR,CAP1,CAPG,CAPZA1,CAPZB,CAVIN1,CCT2,CCT4,CCT5,CCT6A,CCT8,CDC37,CDC42,CFL1,CKAP4,CKB,CLIC4,CLTC,CNN1,COL1A1,COL1A2,COPE,CRIP2,CSRP1,CTSZ,CYCS,DCLK1,DDX3X,DNAJB11,DPYSL2,DPYSL3,DPYSL4,EEF2,EIF2S1,EIF2S3,EIF3F,EIF3L,ELAVL1,FABP3,FAU…	253
Head and neck cancer	1.07e-09	ACADVL,ACAT2,ACO2,ACTC1,ACTN1,ACTN4,ACTR1A,ACTR2,ACTR3,AHNAK,AIFM1,AK2,ALDOC,ANXA1,ANXA2,ANXA5,ANXA6,APEX1,ARF4,ATP5F1A,ATP5F1B,ATP5F1C,ATP5F1D,ATP5PB,BCAT2,BLVRB,BTF3,C1QBP,CA2,CALD1,CALR,CAP1,CAPG,CAPZA1,CAPZB,CAVIN1,CCT2,CCT3,CCT4,CCT5,CCT6A,CCT8,CDC37,CDC42,CFL1,CKAP4,CKB,CLIC4,CLTC,CNN1,COL1A1,COL1A2,COPE,CRIP2,CSNK2B,CSRP1,CYCS,DCLK1,DDX3X,DNAJB11,DPYSL2,DPYSL3,DPYSL4,EEF2,EIF2S1,EIF2S3,EIF…	261
Morbidity or mortality	1.11e-09	ACADVL,ACTC1,ACTN4,AIFM1,ALDOA,ANXA1,ANXA2,APEX1,ARF4,ARHGAP1,ARHGDIA,C1QBP,CALR,CAP1,CAPNS1,CAPZB,CAV1,CFL1,CKB,CLIC4,CSNK2B,CSRP1,CYCS,DDX3X,DPYSL4,EIF2S1,EIF6,ELAVL1,FABP3,FH,FKBP4,FLNA,FLNB,FLNC,FSCN1,G6PD,GNAI2,GSTP1,H2AZ1,HADHA,HMGB1,HNRNPD,HNRNPK,HNRNPL,HSP90AA1,HSP90AB1,HSP90B1,HSPA5,HSPB1,HYOU1,ILF2,ITGA5,ITGB1,LGALS3,LMNA,LMNB1,MAP1B,MAP4,MAPK1,MDH1,MFGE8,MSN,MTHFD2,MYH9,NPM1,NQO1,PCBP2…	105
Organismal death	1.14e-09	ACADVL,ACTC1,ACTN4,AIFM1,ALDOA,ANXA1,ANXA2,APEX1,ARF4,ARHGAP1,ARHGDIA,C1QBP,CALR,CAP1,CAPNS1,CAPZB,CAV1,CFL1,CKB,CLIC4,CSNK2B,CSRP1,CYCS,DDX3X,DPYSL4,EIF2S1,EIF6,ELAVL1,FABP3,FH,FKBP4,FLNA,FLNB,FLNC,FSCN1,G6PD,GNAI2,GSTP1,H2AZ1,HADHA,HMGB1,HNRNPD,HNRNPK,HNRNPL,HSP90AA1,HSP90AB1,HSP90B1,HSPA5,HSPB1,HYOU1,ILF2,ITGA5,ITGB1,LGALS3,LMNA,LMNB1,MAP1B,MAP4,MAPK1,MDH1,MFGE8,MSN,MTHFD2,MYH9,NPM1,NQO1,PCBP2…	104
Chronic skin disorder	1.2e-09	C1QBP,CCT5,CNN1,EIF2S1,FSCN1,GARS1,GOT2,GSTP1,H2AZ1,HSPA8,PGAM1,PGD,PKM,PSME2,S100A11,S100A8,SLC25A5,TAGLN	18
Metabolism of nucleic acid component or derivative	1.35e-09	AK2,ALDOA,ATP5F1A,ATP5F1B,ATP5F1C,ATP5F1D,ATP5PB,CAV1,CS,CYCS,DPYSL2,DPYSL4,EZR,G6PD,GNAI2,HMGB1,HSPA8,HSPD1,IDH3A,MAPK1,MDH1,MDH2,NME2,NQO1,PGD,PGK1,PKM,PNP,PTGIS,SCP2,SLC25A5,SOD1,SUCLG1,UGDH,VCP,VDAC1	36
Catabolism of protein	1.45e-09	CALR,CAPNS1,CAV1,CCT2,CCT3,CCT4,CCT5,CCT6A,CCT8,CDC37,CFL1,CTSZ,FLNA,GAPDH,HSP90AA1,HSP90AB1,HSP90B1,HSPA5,HSPA8,HSPD1,ITGB1,LMNA,MYH9,NPM1,PHB2,PSMB3,PSMB5,PSMC2,RAB7A,RPL11,RPL5,RPS7,RTN4,S100A4,SEC22B,SERPINB1,SOD1,TCP1,UBE2K,UCHL1,VCP	41
Inflammation of organ	1.56e-09	ACADVL,ACO2,ACTN4,AHNAK,ALDOA,ANXA1,ANXA5,ARHGDIA,CA2,CALR,CAPG,CAPZB,CAV1,CFL1,CHCHD2,CKB,COL1A1,COL1A2,DPYSL2,ELAVL1,FKBP4,FLNA,G3BP1,GAPDH,GNAI2,GPX8,GSTP1,HMGB1,HSP90B1,HSPA5,ITGB1,KRT18,LGALS1,LGALS3,MFGE8,MSN,MYH9,MYL9,NQO1,P4HB,PDIA3,PDLIM1,PHB2,PKM,PRDX1,PRDX2,PRDX6,PSMB5,RACK1,RIDA,RPS12,RRAS,S100A11,S100A4,S100A8,SCP2,SERPINB1,SOD1,SRSF2,STK17B,TKT,TPI1,TUBB,TUBB4B,UCHL1,VCL,VCP,VDAC2,V…	70
Hereditary cancer-predisposing syndrome	1.77e-09	CALR,FH,HNRNPA2B1,MYH9,MYL9,NQO1,PCNA,PTGIS,RPL11,RPL15,RPL18,RPL27,RPL35,RPL35A,RPL5,RPS10,RPS17,RPS19,RPS26,RPS27,RPS7,RTN4,SDHA,SOD1,SRSF2,TUBB4B,VCP,VIM	28
Metastatic solid tumor	1.98e-09	ACTN4,ANXA1,ANXA2,CALD1,CALR,CAPG,CAV1,CTSZ,DPYSL2,DPYSL3,FH,FLNA,GSTP1,HSP90AA1,HSP90AB1,HSP90B1,ITGB1,KRT18,LGALS1,LGALS3,MAP4,MAPK1,MYL12A,NQO1,PDLIM1,PLEC,PLOD2,PLS3,PRDX2,PSMB5,RNH1,RPL27,RPL7,RPS27A,S100A11,S100A4,SND1,TPT1,TUBB,TUBB4B,YWHAE,YWHAZ	42
Head and neck carcinoma	2.17e-09	ACADVL,ACAT2,ACO2,ACTC1,ACTN1,ACTN4,ACTR1A,ACTR2,ACTR3,AHNAK,AIFM1,AK2,ALDOC,ANXA1,ANXA2,ANXA5,ANXA6,ARF4,ATP5F1A,ATP5F1B,ATP5F1C,ATP5F1D,ATP5PB,BCAT2,BLVRB,BTF3,C1QBP,CA2,CALD1,CALR,CAP1,CAPG,CAPZA1,CAPZB,CAVIN1,CCT2,CCT3,CCT4,CCT5,CCT6A,CCT8,CDC37,CDC42,CFL1,CKAP4,CKB,CLIC4,CLTC,CNN1,COL1A1,COL1A2,COPE,CRIP2,CSNK2B,CSRP1,CYCS,DCLK1,DDX3X,DNAJB11,DPYSL2,DPYSL3,DPYSL4,EEF2,EIF2S1,EIF2S3,EIF3F,EIF…	259
Migration of sarcoma cell lines	2.19e-09	ACTN4,AHNAK,CAV1,CDC42,FLNA,FLNB,FLNC,HNRNPK,ITGB1,MAPK1,PHB2,RAB5B,S100A11,VCP	14
Phagocytosis	2.31e-09	ACTR2,ACTR3,ANXA1,ANXA5,CALR,CAPG,CAV1,CDC42,CKB,CLIC4,CLTC,DDX3X,FLNA,GNAI2,HMGB1,HSPA8,ITGB1,LGALS3,MAPK1,MFGE8,MSN,MYH9,NPM1,PKM,RAB7A,RACK1,SOD1,TLN1,VCP,VIM	30
Dementia	2.66e-09	AIFM1,ATP5F1A,ATP5PB,CA2,CAV1,CFL1,CNN1,DPYSL2,EEF1G,EEF2,EIF2S1,FH,G3BP1,GAPDH,HNRNPA2B1,HNRNPU,HSPA5,HSPA9,HSPD1,LGALS1,LGALS3,MFGE8,NQO1,PCNA,PDIA3,PRDX1,PRDX6,RAB14,RACK1,SCP2,SENP3,SNRPA,SOD1,TAGLN,TUBB,UCHL1,VCP,VDAC1,VIM,YWHAZ	40
Thyroid carcinoma	2.73e-09	ACADVL,ACAT2,ACO2,ACTN1,ACTN4,ACTR1A,ACTR2,ACTR3,AHNAK,AIFM1,AK2,ALDOC,ANXA2,ANXA5,ANXA6,ARF4,ATP5F1A,ATP5F1B,ATP5F1C,ATP5F1D,ATP5PB,BCAT2,BLVRB,BTF3,C1QBP,CA2,CALD1,CALR,CAP1,CAPG,CAPZA1,CAPZB,CAVIN1,CCT2,CCT4,CCT5,CCT6A,CCT8,CDC37,CDC42,CFL1,CKAP4,CKB,CLIC4,CLTC,CNN1,COL1A1,COL1A2,COPE,CRIP2,CSRP1,CYCS,DCLK1,DDX3X,DNAJB11,DPYSL2,DPYSL3,DPYSL4,EEF2,EIF2S1,EIF2S3,EIF3F,EIF3L,ELAVL1,FAU,FH,FKBP10,…	249
Progressive neuromuscular disease	2.77e-09	AIFM1,AIMP2,ANXA1,ANXA2,CAPZB,CHCHD2,COPE,DNAJB11,GSTP1,HLA-B,HSPA5,HSPB1,LDHA,MAP1B,MDH1,PCNA,PDIA3,PEBP1,PRDX2,RPL13,RPL13A,RPL15,RPL5,RPS3A,RTN4,SLC25A6,SOD1,TPT1,TUBB2B,UCHL1,VIM	31
Cell viability	3.29e-09	ACTN4,AIFM1,ANXA5,APEX1,CA2,CALR,CAV1,CDC42,COL1A1,EEF2,EIF2S1,ELAVL1,EZR,FH,FKBP4,FLNA,GLUD1,GSTP1,HMGB1,HNRNPK,HNRNPU,HSD17B10,HSP90AB1,HSP90B1,HSPA5,HSPA8,HSPA9,HSPB1,HSPD1,HYOU1,IQGAP1,ITGB1,LDHA,LGALS3,LMNA,LMNB1,MAPK1,P4HB,PCNA,PDIA3,PGRMC1,PHB2,PKM,PRDX2,PRDX6,PSMA3,PSMA6,PSMB4,PSMB5,PSMB6,PSMC2,PTGIS,PTGR1,RACK1,RPL24,RPL27,RPL35A,S100A4,S100A8,SHMT2,SND1,SOD1,STRAP,TCP1,TXNDC5,UCHL1,VCP,…	70
Huntington Disease	3.99e-09	AIFM1,ATP5F1C,CA2,CAPNS1,CKB,CYCS,DPYSL3,EIF3K,FKBP4,GAPDH,GPI,HADH,HNRNPU,HSP90AA1,HSPA5,HSPA8,IDH3A,LDHA,MYL12A,NPM1,PCNA,PDLIM1,PGK1,PGRMC1,PKM,PLOD2,PRDX2,PRDX6,PSAT1,PSMB6,SDHA,TIMM50,TPI1,TUFM,UCHL1,YWHAZ	36
Cell movement of endothelial cells	5.27e-09	ANXA1,ANXA2,ATP5F1A,ATP5F1B,CALR,CAV1,CDC42,CSNK2B,FLNA,FLNB,G6PD,GPI,HMGB1,HSP90AB1,HSPA5,HSPB1,IQGAP1,ITGB1,LGALS1,LGALS3,MAPK1,NCL,PKM,RAB7A,RRAS,RTN4,S100A4,VIM,YWHAZ	29
Migration of connective tissue cells	5.53e-09	ACTR3,ARHGAP1,CAPNS1,CAV1,CDC42,COL1A1,FLNB,HMGB1,HSPB1,IQGAP1,ITGA5,ITGB1,LGALS1,MAPK1,PDLIM1,PLEC,RACK1,VCL,ZYX	19
Invasion of tumor cell lines	7.1e-09	ACTN4,AHNAK,ANXA1,APEX1,ARHGDIA,CALR,CAP1,CAPNS1,CAV1,CDC42,CSNK2B,CTSZ,DPYSL2,DPYSL3,DPYSL4,EIF3F,EZR,FH,FSCN1,GPI,HMGB1,HNRNPA2B1,HSP90AA1,HSP90AB1,IQGAP1,ITGA5,ITGB1,LDHA,LGALS1,LGALS3,LMNA,MAP4,MAPK1,NME2,NPM1,PDLIM1,PEBP1,PKM,PTBP1,RACK1,S100A11,S100A4,SERPINH1,TAGLN,TAGLN2,VCP,VDAC1,VIM,YWHAQ	49
Cell spreading of fibroblast cell lines	7.89e-09	ACTN4,CDC42,FLNA,FLNC,ITGB1,PTBP1,RACK1,RTN4,VCL,VIM	10
Cell movement of fibrosarcoma cell lines	7.89e-09	AHNAK,CDC42,FLNA,FLNB,FLNC,GPI,HNRNPK,ITGA5,ITGB1,S100A11	10
Organization of actin cytoskeleton	8.47e-09	ACTN1,ACTR2,ALDOA,ANXA1,ARHGDIA,ARPC5,CALR,CAP1,CDC42,CFL1,CSRP1,DPYSL2,EZR,FLNA,FLNB,FLNC,FSCN1,ITGB1,MSN,MYH9,PDLIM1,PLEC,PLS3,TLN1,WDR1	25
Neck neoplasm	9.08e-09	ACADVL,ACAT2,ACO2,ACTN1,ACTN4,ACTR1A,ACTR2,ACTR3,AHNAK,AIFM1,AK2,ALDOC,ANXA1,ANXA2,ANXA5,ANXA6,ARF4,ATP5F1A,ATP5F1B,ATP5F1C,ATP5F1D,ATP5PB,BCAT2,BLVRB,BTF3,C1QBP,CA2,CALD1,CALR,CAP1,CAPG,CAPZA1,CAPZB,CAVIN1,CCT2,CCT4,CCT5,CCT6A,CCT8,CDC37,CDC42,CFL1,CKAP4,CKB,CLIC4,CLTC,CNN1,COL1A1,COL1A2,COPE,CRIP2,CSRP1,CYCS,DCLK1,DDX3X,DNAJB11,DPYSL2,DPYSL3,DPYSL4,EEF2,EIF2S1,EIF2S3,EIF3F,EIF3L,ELAVL1,FAU,FH,F…	250
Cancer of secretory structure	9.1e-09	ACADVL,ACAT2,ACO2,ACTC1,ACTN1,ACTN4,ACTR1A,ACTR2,ACTR3,AHNAK,AIFM1,AK2,ALDOA,ALDOC,ANXA1,ANXA2,ANXA5,ANXA6,APEX1,ARF4,ATP5F1A,ATP5F1B,ATP5F1C,ATP5F1D,ATP5PB,BCAT2,BLVRB,BTF3,C1QBP,CA2,CALD1,CALR,CAP1,CAPG,CAPZA1,CAPZB,CAV1,CAVIN1,CCT2,CCT4,CCT5,CCT6A,CCT8,CDC37,CDC42,CFL1,CKAP4,CKB,CLIC4,CLTC,CNN1,COL1A1,COL1A2,COPE,CRIP2,CSRP1,CYCS,DCLK1,DDX3X,DNAJB11,DPYSL2,DPYSL3,DPYSL4,EEF2,EIF2S1,EIF2S3,EIF3…	267
Cell movement of fibroblast cell lines	1.21e-08	ACTN4,ACTR2,ACTR3,CDC42,CLIC4,DDX3X,FH,FLNA,FLNC,FSCN1,GPI,HMGB1,ITGA5,ITGB1,PTBP1,RACK1,RTN4,VCL,VIM	19
Organization of filaments	1.21e-08	ACTN1,ALDOA,ANXA2,CDC42,CFL1,COL1A1,COL1A2,DPYSL2,FLNA,GAPDH,HSP90AB1,ITGB1,KRT18,MSN,PLEC,PLS3,SERPINH1,SOD1,TUBB,VIM	20
Neoplasia of cells	1.26e-08	ACO2,ACTC1,ACTN4,AHNAK,AIFM1,ANXA1,ANXA2,ANXA5,ANXA6,APEX1,ARF4,ARHGAP1,ATP5F1A,CA2,CALD1,CALR,CAP1,CAV1,CAVIN1,CCT3,CDC37,CDC42,CFL1,CHCHD3,CKAP4,CNN1,COL1A1,COL1A2,CRIP2,CSNK2B,CYCS,DCLK1,DDX3X,DPYSL3,DPYSL4,DYNLL1,EEF1D,EIF2S3,EIF3L,EIF6,ELAVL1,EZR,FH,FLNA,FLNC,FSCN1,G3BP1,GLIPR2,GNAI2,GOT2,GPI,GSTP1,HLA-B,HMGB1,HNRNPA2B1,HNRNPD,HNRNPH1,HNRNPH3,HNRNPU,HSP90AA1,HSP90AB1,HSP90B1,HSPA5,HSPA8,HSPB…	168
Phagocytosis of cells	1.31e-08	ACTR2,ACTR3,ANXA1,ANXA5,CALR,CAPG,CAV1,CDC42,CKB,CLIC4,CLTC,DDX3X,FLNA,GNAI2,HMGB1,HSPA8,ITGB1,LGALS3,MAPK1,MFGE8,MYH9,NPM1,PKM,RACK1,SOD1,TLN1,VIM	27
Formation of focal adhesions	1.4e-08	ACTN1,CALD1,CAV1,CDC42,CFL1,CHCHD2,EZR,GNAI2,HMGB1,IQGAP1,ITGB1,LGALS3,RACK1,RRAS,Tpm2,VCL,VIM	17
Cell movement of connective tissue cells	1.44e-08	ACTR3,ARHGAP1,CAPNS1,CAV1,CDC42,COL1A1,EZR,FLNB,HMGB1,HSPB1,IQGAP1,ITGA5,ITGB1,LGALS1,MAPK1,PDLIM1,PLEC,RACK1,VCL,VIM,ZYX	21
Proximal tubular toxicity	1.45e-08	FABP3,G6PD,GSTP1,HADH,HADHA,HSP90AA1,HSPB1,LGALS1,LGALS3,NQO1,PSMA3,YWHAH	12
Cell spreading	1.46e-08	ACTN4,CAP1,CDC42,FLNA,FLNB,FLNC,ITGA5,ITGB1,LGALS1,LGALS3,MAP4,MAPK1,MYH9,PTBP1,RACK1,RAP1B,RTN4,TLN1,UCHL1,VCL,VIM,YWHAZ,ZYX	23
Dyskinesia	1.5e-08	AIFM1,ATP5F1C,CA2,CAPNS1,CAV1,CKB,CYCS,DPYSL3,EIF3K,FKBP4,GAPDH,GPI,HADH,HNRNPU,HSP90AA1,HSPA5,HSPA8,IDH3A,LDHA,MYL12A,NPM1,PCNA,PDLIM1,PGK1,PGRMC1,PKM,PLOD2,PRDX2,PRDX6,PSAT1,PSMB6,SDHA,TIMM50,TPI1,TUFM,UCHL1,YWHAZ	37
Splicing of RNA	1.77e-08	AHNAK,C1QBP,CDC42,ELAVL1,HNRNPA2B1,HNRNPD,HNRNPH1,HNRNPH3,HNRNPK,HNRNPL,HNRNPU,HSPA8,NPM1,PCBP2,PTBP1,SFPQ,SNRPA,SNRPD2,SRSF1,SRSF2,SRSF7,SYNCRIP	22
Invasive breast cancer	1.88e-08	ANXA1,ATP5IF1,CALD1,CAVIN1,CNN1,COL1A2,HLA-B,HSP90AA1,HSP90AB1,HSP90B1,ITGB1,LGALS1,MTHFD2,MYH9,MYL9,PCNA,PKM,PYCR1,RTN4,TAGLN,TUBB,TUBB4B,WDR1,YWHAQ	24
X-linked hereditary disease	1.89e-08	AIFM1,CA2,CALD1,CAP1,CFL1,COL1A1,COL1A2,CYCS,DDX3X,EIF2S3,FLNA,G6PD,HSD17B10,MSN,MYL3,NQO1,PCNA,PGK1,PGRMC1,PLOD2,PLS3,S100A11,SERPINH1,SOD1,SSR4,TAX1BP3,UBA1	27
Stage I lung cancer	1.97e-08	AIMP2,ANXA2,HSP90AA1,HSP90AB1,HSP90B1,MYL12A,RPL27,RPL7,RPS27A,TPT1,TUBB4B	11
Digestive organ tumor	2.11e-08	ACADVL,ACAT2,ACO2,ACTC1,ACTN1,ACTN4,ACTR1A,ACTR2,ACTR3,AHNAK,AIFM1,AK2,ALDOA,ANXA1,ANXA2,ANXA5,ANXA6,APEX1,ARHGAP1,ARHGDIA,ARPC5,ATP5F1A,ATP5F1B,ATP5F1C,ATP5IF1,ATP5PB,BCAT2,BLVRB,BTF3,C1QBP,CA2,CALD1,CALR,CAP1,CAPG,CAPZB,CAV1,CAVIN1,CCT2,CCT4,CCT5,CCT6A,CCT8,CDC37,CDC42,CFL1,CHCHD3,CKAP4,CKB,CLIC4,CLTC,CNN1,COL1A1,COL1A2,COPE,CRIP2,CS,CSNK2B,CTSZ,CYCS,DCLK1,DDX3X,DPYSL2,DPYSL3,DPYSL4,DYNLL1,ECHS…	278
Cell death of fibroblast cell lines	2.29e-08	AIFM1,CAPNS1,CLIC4,DDX3X,DPYSL4,EIF2S1,EIF6,FH,FKBP4,GPI,GSTP1,HSPA5,HSPD1,ITGB1,KRT18,MAPK1,P4HB,PDIA3,PRDX6,RTN4,SCP2,SRSF2,STK17B,UBA1,UCHL1,VCP,VDAC1,VIM,YWHAZ	29
Invasive breast carcinoma	2.48e-08	ANXA1,ATP5IF1,CALD1,CAVIN1,CNN1,COL1A2,HLA-B,HSP90AA1,HSP90AB1,HSP90B1,ITGB1,LGALS1,MTHFD2,MYH9,MYL9,PCNA,PKM,PYCR1,RTN4,TAGLN,TUBB4B,WDR1,YWHAQ	23
Bone marrow cancer	2.58e-08	ACTC1,AHNAK,AIFM1,ANXA1,ANXA2,APEX1,ATP5F1A,CALR,CHCHD3,CSNK2B,CYCS,DDX3X,EEF1D,EIF3L,ELAVL1,FLNA,FLNC,GLIPR2,GSTP1,HLA-B,HNRNPD,HSPA5,HSPD1,ITGA5,KRT18,MGST3,MYH9,MYL9,NPM1,NQO1,PABPC1,PCNA,PDIA3,PRDX4,PSMB4,PSMB5,PSME2,RACK1,RPL11,RPL13,RPL13A,RPL15,RPL28,RPL35,RPL5,RPL6,RPL7,RPLP0,RPS12,RPS16,RPS18,RPS19,RPS20,RPS23,RPS25,RPS27A,SLC25A5,SLC25A6,SRSF1,SRSF2,SUCLG1,TLN1,TPI1,TUBB4B,YWHAE	65
Metabolism of nucleotide	2.74e-08	AK2,ALDOA,ATP5F1A,ATP5F1B,ATP5F1C,ATP5F1D,ATP5PB,CAV1,CYCS,DPYSL4,EZR,G6PD,GNAI2,HMGB1,HSPA8,HSPD1,IDH3A,MDH1,MDH2,NME2,NQO1,PGD,PKM,PNP,PTGIS,SLC25A5,SOD1,UGDH,VCP,VDAC1	30
Bile duct adenocarcinoma	2.95e-08	ANXA1,ANXA2,HSP90AA1,HSP90AB1,HSP90B1,MAPK1,PGK1,PKM,PSMB5,RACK1,RPL13A,RPL9,RPLP0,TUBB4B,VIM	15
Growth of neurites	3.17e-08	APEX1,CAP1,CAPZB,CAV1,CDC42,CSRP1,DCLK1,DPYSL2,DPYSL3,EZR,FKBP4,GNAI2,HMGB1,HSPA8,IQGAP1,ITGB1,LGALS1,LMNB1,MAP1B,MAPK1,MYH9,PDIA3,RAP1B,RTN4,S100A4,SLC25A5,SOD1,STRAP,VCL,VIM,YWHAZ	31
Myelodysplastic syndrome or leukemia	3.3e-08	ACTC1,AHNAK,AIFM1,ANXA1,ANXA2,APEX1,ATP5F1A,CALR,CFL1,CHCHD3,COL1A1,COL1A2,CSNK2B,CYCS,DDX3X,EEF1D,EIF3L,ELAVL1,FLNA,FLNC,GLIPR2,GSTP1,HLA-B,HNRNPA2B1,HNRNPD,HSP90AA1,HSP90AB1,HSP90B1,HSPA5,HSPA8,HSPB1,HSPD1,ITGA5,KRT18,LDHA,LGALS1,LMNA,MGST3,MYH9,MYL9,NPM1,NQO1,PABPC1,PCNA,PDIA3,PRDX4,PSMB4,PSMB5,PSME2,RACK1,RPL11,RPL13,RPL13A,RPL15,RPL28,RPL35,RPL5,RPL6,RPL7,RPLP0,RPS12,RPS16,RPS18,RPS19,RPS20,…	78
Bone marrow neoplasm	3.44e-08	ACTC1,AHNAK,AIFM1,ANXA1,ANXA2,APEX1,ATP5F1A,CALR,CHCHD3,CSNK2B,CYCS,DDX3X,EEF1D,EIF3L,ELAVL1,FLNA,FLNC,GLIPR2,GSTP1,HLA-B,HNRNPD,HSPA5,HSPD1,ITGA5,KRT18,MGST3,MYH9,MYL9,NPM1,NQO1,PABPC1,PCNA,PDIA3,PLOD2,PRDX4,PSMB4,PSMB5,PSME2,RACK1,RPL11,RPL13,RPL13A,RPL15,RPL28,RPL35,RPL5,RPL6,RPL7,RPLP0,RPS12,RPS16,RPS18,RPS19,RPS20,RPS23,RPS25,RPS27A,SLC25A5,SLC25A6,SRSF1,SRSF2,SUCLG1,TLN1,TPI1,TUBB4B,YWHAE	66
Cell death of muscle cells	3.64e-08	ACTC1,ALDOA,CALR,CAV1,COL1A1,CYCS,EEF1D,ELAVL1,GAPDH,GNAI2,HADHA,HLA-B,HMGB1,HSPB1,HSPD1,LMNA,MAPK1,MDH1,NCL,PLEC,RRAS,RTN4,SOD1,TPT1,ZYX	25
Liquid tumor	3.71e-08	ACTC1,AHNAK,AIFM1,ANXA1,ANXA2,APEX1,ATP5F1A,CALR,CFL1,CHCHD3,COL1A1,COL1A2,CSNK2B,CYCS,DDX3X,EEF1D,EIF3L,ELAVL1,FLNA,FLNC,GLIPR2,GSTP1,HLA-B,HNRNPA2B1,HNRNPD,HSP90AA1,HSP90AB1,HSP90B1,HSPA5,HSPA8,HSPB1,HSPD1,ITGA5,KRT18,LDHA,LGALS1,LMNA,MGST3,MYH9,MYL9,NPM1,NQO1,PABPC1,PCNA,PDIA3,PLOD2,PRDX4,PSMB4,PSMB5,PSME2,RACK1,RPL11,RPL13,RPL13A,RPL15,RPL28,RPL35,RPL5,RPL6,RPL7,RPLP0,RPS12,RPS16,RPS18,RPS19,…	79
Malignant myeloid neoplasm	3.77e-08	ACTC1,AHNAK,AIFM1,ANXA1,ANXA2,APEX1,ATP5F1A,CALR,CHCHD3,CSNK2B,CYCS,DDX3X,EEF1D,EIF3L,ELAVL1,FLNA,FLNC,GLIPR2,GSTP1,HLA-B,HNRNPD,HSPA5,HSPD1,ITGA5,KRT18,MGST3,MYH9,MYL9,NPM1,NQO1,PABPC1,PCNA,PDIA3,PRDX4,PSMB4,PSMB5,PSME2,RACK1,RPL11,RPL13,RPL13A,RPL15,RPL28,RPL35,RPL5,RPL6,RPL7,RPLP0,RPS12,RPS16,RPS18,RPS19,RPS20,RPS23,RPS25,RPS27A,SLC25A5,SLC25A6,SRSF2,SUCLG1,TLN1,TPI1,TUBB4B,YWHAE	64
Advanced extracranial solid tumor	3.78e-08	ANXA1,ANXA2,CAPG,CAV1,CTSZ,DPYSL2,DPYSL3,FLNA,GSTP1,HSP90AA1,HSP90AB1,HSP90B1,ITGB1,KRT18,LGALS1,LGALS3,MAP4,MAPK1,MYL12A,NQO1,PDLIM1,PLEC,PLOD2,PLS3,PRDX2,PSMB5,RPL27,RPL7,RPS27A,RRAS,S100A11,S100A4,SND1,TPT1,TUBB,TUBB4B,YWHAE	37
Advanced malignant solid tumor	3.86e-08	ACTN4,ANXA1,ANXA2,CALD1,CALR,CAPG,CAV1,CTSZ,DPYSL2,DPYSL3,FH,FLNA,GSTP1,HSP90AA1,HSP90AB1,HSP90B1,ITGB1,KRT18,LGALS1,LGALS3,MAP4,MAPK1,MYL12A,NQO1,PDLIM1,PLEC,PLOD2,PLS3,PRDX2,PSMB5,RNH1,RPL27,RPL7,RPS27A,RRAS,S100A11,S100A4,SND1,TPT1,TUBB,TUBB4B,YWHAE,YWHAZ	43
Angiogenesis	4.06e-08	ANXA1,ANXA2,ARHGDIA,ATP5F1A,ATP5F1B,ATP5IF1,CALR,CAPNS1,CAV1,CDC42,CLIC4,COL1A1,COL1A2,CYCS,ELAVL1,FLNA,FLNB,G6PD,HMGB1,HSP90AA1,HSPA5,HSPB1,HSPD1,IDH3A,IQGAP1,ITGA5,ITGB1,LDHA,LGALS1,LGALS3,LMNA,LMNB1,MAPK1,MFGE8,MYH9,NCL,NQO1,PGK1,PKM,PTGIS,RAP1B,RNH1,RRAS,RTN4,S100A4,S100A8,SERPINH1,SOD1,TKT,TPT1,TUBB6,VIM,YWHAZ	53
Cell death of leukemia cell lines	4.13e-08	AIFM1,CALR,CAV1,COL1A1,CYCS,EZR,GAPDH,GSTP1,HSPA8,HSPB1,ITGB1,LGALS1,LGALS3,MSN,NPM1,NQO1,PHB2,PKM,RPS19,S100A8,SYNCRIP,TPT1,TUBB6,UBA1,UCHL1	25
Lung cancer	4.22e-08	ACTN1,ACTN4,AHNAK,AIFM1,AIMP2,ALDOA,ALDOC,ANXA1,ANXA2,APEX1,ATP5F1B,ATP5F1D,ATP5IF1,C1QBP,CALD1,CAV1,CAVIN1,CKB,CLTC,COL1A1,CTSZ,DDX3X,DPYSL3,EIF2S3,EZR,FH,FLNA,G3BP1,GPI,GSTP1,HLA-B,HSP90AA1,HSP90AB1,HSP90B1,HSPA8,HSPD1,HYOU1,ILF2,ITGA5,ITGB1,LDHA,LGALS1,MAP4,MAPK1,MDH1,MSN,MTHFD2,MYH9,MYL12A,MYL9,NCL,NIPSNAP2,NME2,NPM1,NQO1,P4HB,PCNA,PDIA3,PDLIM1,PGK1,PKM,PLEC,PRDX1,PRDX2,PRDX4,PSMB4,PTGIS,RAB1…	94
Cell movement of fibroblasts	4.7e-08	ACTR3,ARHGAP1,CAPNS1,CAV1,CDC42,COL1A1,EZR,FLNB,HMGB1,HSPB1,IQGAP1,ITGB1,MAPK1,PDLIM1,PLEC,VCL,VIM,ZYX	18
Idiopathic cardiomyopathy	4.84e-08	ACTC1,LMNA,PGK1,SDHA,SUCLG1,TPI1,VDAC1,VDAC2	8
Binding of sperm	4.92e-08	ALDOA,CCT2,CCT3,CCT4,CCT5,CCT6A,CCT8,MFGE8,TCP1,VDAC2	10
Myeloid neoplasm	5.11e-08	ACTC1,AHNAK,AIFM1,ANXA1,ANXA2,APEX1,ATP5F1A,CALR,CHCHD3,CSNK2B,CYCS,DDX3X,EEF1D,EIF3L,ELAVL1,FLNA,FLNC,GLIPR2,GSTP1,HLA-B,HNRNPD,HSPA5,HSPD1,ITGA5,KRT18,MGST3,MYH9,MYL9,NPM1,NQO1,PABPC1,PCNA,PDIA3,PLOD2,PRDX4,PSMB4,PSMB5,PSME2,RACK1,RPL11,RPL13,RPL13A,RPL15,RPL28,RPL35,RPL5,RPL6,RPL7,RPLP0,RPS12,RPS16,RPS18,RPS19,RPS20,RPS23,RPS25,RPS27A,SLC25A5,SLC25A6,SRSF1,SRSF2,SUCLG1,TLN1,TPI1,TUBB4B,YWHAE	66
Migration of endothelial cells	5.42e-08	ANXA1,ANXA2,ATP5F1A,ATP5F1B,CALR,CAV1,CSNK2B,FLNA,FLNB,G6PD,GPI,HMGB1,HSP90AB1,HSPA5,HSPB1,IQGAP1,ITGB1,LGALS1,MAPK1,NCL,PKM,RAB7A,RRAS,RTN4,VIM,YWHAZ	26
Infection of tumor cell lines	5.56e-08	ACTR2,ARPC5,ATP5F1B,ATP5IF1,CA2,CCT2,CDC42,CHCHD2,CLTC,CTSZ,CYCS,DDX3X,FAU,G3BP1,HMGB1,HNRNPK,HNRNPU,HSP90B1,HSPA9,MAP4,NEK9,NIPSNAP2,PDIA3,PDIA6,PSME2,RAB5C,RACK1,RAP1B,SRSF2,SSR1,TPT1	31
Cholangiocarcinoma	5.65e-08	ANXA1,ANXA2,HSP90AA1,HSP90AB1,HSP90B1,PGK1,PKM,PSMB5,RACK1,RPL13A,RPL9,RPLP0,TUBB4B,VIM	14
Internalization of cells	5.95e-08	ACTR2,ACTR3,ANXA1,CALR,CAPG,CDC42,CKB,CLIC4,CLTC,DDX3X,EZR,GNAI2,GSTP1,HMGB1,ITGB1,LGALS3,MAPK1,MFGE8,NCL,NPM1,PKM,TLN1,VIM	23
Dermatomyositis	6.12e-08	CALD1,CAP1,CFL1,COL1A1,COL1A2,HLA-B,HMGB1,PGRMC1,PLOD2,PLS3,S100A11,SERPINH1,TAX1BP3	13
Microtubule dynamics	6.36e-08	ACTN4,ACTR2,ACTR3,AHNAK,ARHGAP1,ARHGDIA,C1QBP,CALD1,CAP1,CAPG,CAPNS1,CAPZB,CAV1,CDC42,CFL1,CKAP4,CKB,COL1A1,CSRP1,DCLK1,DPYSL2,DPYSL3,DPYSL4,DYNLL1,EZR,FKBP4,FLNA,FSCN1,GAPDH,HMGB1,HNRNPK,HSP90AA1,HSP90AB1,HSPB1,IQGAP1,ITGB1,KRT18,LMNB1,MAP1B,MAP4,MAPK1,MSN,MYH9,NQO1,PDIA3,PKM,PLEC,RAP1B,RPS3,RTN4,S100A11,S100A4,SOD1,TBCB,TLN1,TUBB,UCHL1,VCL,VIM,YWHAH	60
Transmembrane potential of mitochondria	6.75e-08	ANXA6,ATP5IF1,CLIC4,CYCS,HSPB1,HSPD1,ITGA5,LDHA,LGALS1,PHB2,PKM,PYCR1,RTN4,SLC25A6,SOD1,VCP,VDAC1,VIM,YWHAE	19
Breast or pancreatic cancer	6.81e-08	ACADVL,ACAT2,ACTN4,ACTR2,ACTR3,AHNAK,AIFM1,ALDOA,ALDOC,ANXA1,ARF4,ARHGDIA,ATP5F1A,ATP5F1C,ATP5IF1,BTF3,C1QBP,CALD1,CAPZB,CAV1,CAVIN1,CCT3,CCT5,CCT6A,CDC42,CKAP4,CKB,CLIC4,CNN1,COL1A1,COL1A2,COX4I1,CS,CSNK2B,CTSZ,CYCS,DCLK1,DDX3X,DPYSL4,EEF1D,EIF2S3,EIF3F,EIF3K,EIF6,ELAVL1,EZR,FKBP10,FKBP4,FLNA,FLNB,FLNC,FSCN1,GAPDH,GLUD1,GOT2,GPI,GSTP1,HLA-B,HMGB1,HNRNPA2B1,HNRNPL,HNRNPU,HSP90AA1,HSP90AB1,HSP90B1…	152
Advanced lung cancer	6.84e-08	ANXA1,ANXA2,CTSZ,DPYSL3,GSTP1,HSP90AA1,HSP90AB1,HSP90B1,ITGB1,LGALS1,MAP4,MYL12A,PDLIM1,PRDX2,RPL27,RPL7,RPS27A,SND1,TPT1,TUBB4B,YWHAE	21
Lung tumor	6.85e-08	ACTN1,ACTN4,AHNAK,AIFM1,AIMP2,ALDOA,ALDOC,ANXA1,ANXA2,APEX1,ATP5F1B,ATP5F1D,ATP5IF1,C1QBP,CALD1,CAV1,CAVIN1,CKB,CLTC,COL1A1,CTSZ,DDX3X,DPYSL3,EIF2S1,EIF2S3,EZR,FH,FLNA,G3BP1,GPI,GSTP1,HLA-B,HSP90AA1,HSP90AB1,HSP90B1,HSPA8,HSPD1,HYOU1,ILF2,ITGA5,ITGB1,LDHA,LGALS1,MAP4,MAPK1,MDH1,MSN,MTHFD2,MYH9,MYL12A,MYL9,NCL,NIPSNAP2,NME2,NPM1,NQO1,P4HB,PCNA,PDIA3,PDLIM1,PGK1,PKM,PLEC,PRDX1,PRDX2,PRDX4,PSMB4,PTG…	95
Binding of zona pellucida	7.03e-08	ALDOA,CCT2,CCT3,CCT4,CCT5,CCT6A,CCT8,TCP1,VDAC2	9
Engulfment of tumor cell lines	7.14e-08	ACTR2,ACTR3,ANXA1,CALR,CAV1,CDC42,CKB,CLTC,EZR,GNAI2,HSP90AA1,ITGB1,MAPK1,NCL,PKM,RACK1,SFPQ,TLN1,VIM	19
Cell viability of tumor cell lines	7.14e-08	ACTN4,AIFM1,APEX1,CA2,CALR,CAV1,COL1A1,EEF2,EIF2S1,ELAVL1,FKBP4,FLNA,GLUD1,GSTP1,HMGB1,HSP90AB1,HSP90B1,HSPA5,HSPA8,HSPA9,HSPB1,IQGAP1,ITGB1,LDHA,LGALS3,LMNB1,MAPK1,P4HB,PCNA,PGRMC1,PHB2,PKM,PRDX2,PSMA3,PSMA6,PSMB4,PSMB5,PSMB6,PTGIS,RACK1,RPL24,RPL27,RPL35A,S100A4,SHMT2,SOD1,STRAP,TCP1,VCP,WDR1	50
Biliary tract adenocarcinoma	7.15e-08	ANXA1,ANXA2,CS,HSP90AA1,HSP90AB1,HSP90B1,MAPK1,PABPC1,PGK1,PKM,PSMB5,RACK1,RPL13A,RPL9,RPLP0,TUBB4B,VIM	17
Metabolism of purine nucleotide	7.26e-08	AK2,ATP5F1A,ATP5F1B,ATP5F1C,ATP5F1D,ATP5PB,G6PD,HSPA8,IDH3A,MDH1,MDH2,PGD,PNP,VCP	14
Immune response of cells	7.33e-08	ACTR2,ACTR3,ANXA1,ANXA5,CALR,CAPG,CAV1,CDC42,CKB,CLIC4,CLTC,DDX3X,FLNA,GAPDH,GNAI2,HMGB1,HSP90AA1,HSP90B1,HSPA8,HSPB1,ITGB1,LGALS1,LGALS3,MAPK1,MFGE8,MYH9,NPM1,PKM,PNP,PSME2,RAB5B,RACK1,S100A8,SEC22B,SOD1,TLN1,VIM	37
Benign cold thyroid nodule	7.55e-08	ANXA5,CALR,GSTP1,HSP90AB1,PRDX2,PRDX6	6
Breast or gynecological cancer	7.71e-08	ACADVL,ACTC1,ACTN1,ACTN4,ACTR2,ACTR3,AHNAK,AIFM1,ALDOA,ALDOC,ANXA1,ANXA2,ANXA5,ARF4,ARHGDIA,ATP5F1A,ATP5F1C,ATP5IF1,BTF3,C1QBP,CA2,CALD1,CAPZB,CAV1,CAVIN1,CCT3,CCT5,CCT6A,CDC42,CKAP4,CKB,CLIC4,CNN1,COL1A1,COL1A2,COPE,COX4I1,CS,CSNK2B,CTSZ,CYCS,DCLK1,DDX3X,DPYSL4,EEF1D,EEF2,EIF2S1,EIF3F,EIF3K,EIF6,ELAVL1,EZR,FKBP10,FLNA,FLNB,FLNC,FSCN1,GAPDH,GLUD1,GOT2,GPI,GSTP1,HDLBP,HLA-B,HNRNPA2B1,HNRNPL,HNRNPU…	165
Benign connective or soft tissue neoplasm	8.62e-08	ACTC1,AK2,ALDOA,COL1A1,COL1A2,FH,FLNA,HMGB1,HSD17B10,HSP90AB1,IQGAP1,MAPK1,MDH1,MTHFD2,PCNA,PSMA6,PTGR1,RPL27,RPL9,RPS19,RPS25,S100A11,SEC22B,TUBB4B,VCP,ZYX	26
Atopic dermatitis	9.23e-08	ACADVL,AHNAK,ANXA1,ANXA5,CAPG,CAPZB,CFL1,DPYSL2,FKBP4,FLNA,LGALS1,MSN,MYL9,S100A11,S100A8,TPI1,VCL,VCP,VDAC2,ZYX	20
Eosinophilic inflammation	1.01e-07	ACO2,ALDOA,ANXA1,CA2,GAPDH,HSPA5,MYH9,P4HB,PDIA3,PRDX1,PRDX6,TKT,TPI1,TUBB	14
Synthesis of nucleotide	1.04e-07	AK2,ALDOA,ATP5F1A,ATP5F1B,ATP5F1C,ATP5F1D,ATP5PB,CAV1,CYCS,DPYSL4,EZR,G6PD,GNAI2,HMGB1,HSPD1,NME2,PGD,PKM,PNP,PTGIS,SLC25A5,SOD1,UGDH,VCP,VDAC1	25
Development of vasculature	1.1e-07	ACTN4,ANXA1,ANXA2,ARHGDIA,ATP5F1A,ATP5F1B,ATP5IF1,CALR,CAPNS1,CAV1,CDC42,CLIC4,CNN1,COL1A1,COL1A2,CYCS,DDX3X,ELAVL1,FLNA,FLNB,G6PD,HMGB1,HSP90AA1,HSPA5,HSPB1,HSPD1,IDH3A,IQGAP1,ITGA5,ITGB1,LDHA,LGALS1,LGALS3,LMNA,LMNB1,MAPK1,MFGE8,MYH9,NCL,NQO1,PGK1,PKM,PTGIS,RAP1B,RNH1,RRAS,RTN4,S100A4,S100A8,SERPINH1,SOD1,TKT,TPT1,TUBB6,VIM,YWHAZ	56
Formation of muscle	1.13e-07	ACTC1,ACTN4,ANXA1,ANXA5,CALR,CAPZB,CAV1,CDC42,ELAVL1,FLNB,FLNC,HMGB1,HSP90AA1,ITGA5,ITGB1,LMNB1,MAPK1,MYH9,MYL3,MYL6B,PLEC,RRAS,SRI,UCHL1,VCL,VIM,WDR1	27
Binding of germ cells	1.16e-07	ALDOA,CCT2,CCT3,CCT4,CCT5,CCT6A,CCT8,CLIC4,ITGB1,MFGE8,TCP1,VDAC1,VDAC2	13
Splicing of mRNA	1.16e-07	C1QBP,ELAVL1,HNRNPA2B1,HNRNPD,HNRNPH1,HNRNPH3,HNRNPK,HNRNPL,HNRNPU,HSPA8,NPM1,PCBP2,PTBP1,SFPQ,SNRPA,SNRPD2,SRSF1,SRSF2,SRSF7	19
Cell death of cervical cancer cell lines	1.21e-07	AIFM1,ANXA2,ANXA5,CALR,CCT4,CLTC,DYNLL1,ELAVL1,FLNB,HNRNPH1,HNRNPK,KRT18,LMNA,MAPK1,PCBP2,PKM,PRAF2,PRDX2,SOD1,SRSF1,TCP1,UBA1,UCHL1,VCP,VDAC1,YWHAH	26
Malignant genitourinary solid tumor	1.26e-07	ACADVL,ACTC1,ACTN1,ACTN4,ACTR1A,ACTR2,ACTR3,AHNAK,AIFM1,ALDOA,ALDOC,ANXA1,ANXA2,ANXA5,ANXA6,APEX1,ARF4,ARHGDIA,ATP5F1A,ATP5F1C,ATP5IF1,ATP5PB,BLVRB,BTF3,C1QBP,CA2,CALD1,CALR,CAP1,CAPZA1,CAPZB,CAV1,CAVIN1,CCT2,CCT3,CCT5,CCT6A,CDC37,CDC42,CKAP4,CKB,CLIC4,CLTC,CNN1,COL1A1,COL1A2,COPE,COX4I1,CS,CSNK2B,CTSZ,CYCS,DCLK1,DDX3X,DNAJB11,DPYSL4,EEF1D,EEF2,EIF2S1,EIF2S3,EIF3F,EIF3K,EIF6,ELAVL1,EZR,FH,FKBP10,…	214
Breast or colorectal cancer	1.34e-07	ACADVL,ALDOA,ALDOC,ANXA1,ANXA2,ANXA5,APEX1,ARF4,ARHGAP1,ARHGDIA,ATP5F1A,ATP5F1C,ATP5IF1,BCAT2,BTF3,C1QBP,CA2,CALD1,CALR,CAP1,CAPG,CAPZB,CAV1,CAVIN1,CCT2,CCT3,CCT4,CCT5,CDC42,CFL1,CHCHD3,CKAP4,CKB,CNN1,COL1A1,COL1A2,COPE,COX4I1,CS,CSNK2B,CTSZ,CYCS,DCLK1,DPYSL2,DPYSL4,ECHS1,EEF1D,EIF2S3,EIF3F,EIF3K,EIF3L,EIF6,ELAVL1,EZR,FLNA,FLNB,FLNC,FSCN1,G6PD,GLIPR2,GLUD1,GNAI2,GPI,GRPEL1,GSTP1,HADHA,HDLBP,HLA-B…	181
Transport of protein	1.35e-07	Arf2,CALR,CAV1,CFL1,COL1A1,ELAVL1,FLNA,HSP90AA1,HSP90AB1,HSPA8,HSPA9,LMNA,MAP1B,MAPK1,MYH9,NME2,NPM1,PHB2,RAB1A,RAB7A,SLC25A6,SOD1,YWHAH,YWHAZ	24
Morphology of cardiovascular system	1.43e-07	ACADVL,ACTC1,ACTN4,AIFM1,ARHGAP1,ARHGDIA,CA2,CALR,CAPNS1,CAPZB,CAV1,CLIC4,CNN1,EEF1D,FABP3,FLNA,FLNC,G6PD,GNAI2,H2AZ1,HADHA,HMGB1,HSP90B1,ITGA5,LMNA,MAPK1,MYH9,MYL3,MYL9,PDLIM5,PGK1,PLEC,PTGIS,RAB1A,RTN4,SDHA,SERPINH1,SRI,SRSF2,SUCLG1,TKT,TLN1,TPI1,VCL,VDAC1,VDAC2,VIM,YWHAE	48
Formation of filaments	1.49e-07	ACTC1,ACTR2,ACTR3,CALD1,CAPZB,CAV1,CDC42,CFL1,CHCHD2,DPYSL2,DPYSL3,DYNLL1,FKBP4,GNAI2,GPI,HSPA5,HSPB1,ITGB1,KRT18,MAP1B,MAPK1,NPM1,PDLIM1,RPS3,SERPINH1,TUBB,VIM,YWHAQ,ZYX	29
Fibrogenesis	1.57e-07	ACTC1,ACTR2,ACTR3,CALD1,CALR,CAPZB,CAV1,CDC42,CFL1,CHCHD2,DPYSL2,DPYSL3,DYNLL1,FKBP4,GNAI2,GPI,HSPA5,HSPB1,ITGB1,KRT18,MAP1B,MAPK1,NPM1,PDLIM1,RPS3,SERPINH1,TUBB,VIM,WDR1,YWHAQ,ZYX	31
Migration of fibroblasts	1.78e-07	ACTR3,ARHGAP1,CAPNS1,CAV1,CDC42,COL1A1,FLNB,HSPB1,IQGAP1,ITGB1,MAPK1,PDLIM1,PLEC,VCL,ZYX	15
Benign thyroid disease	1.78e-07	ANXA1,ANXA5,ARHGDIA,CALR,EEF1D,GSTP1,HSP90AB1,HSPA5,HSPA8,HSPB1,PDIA4,PRDX2,PRDX6,PSMA3,UBE2K	15
Glycolysis of cells	1.79e-07	ALDOA,ATP5IF1,C1QBP,CAV1,EIF6,GAPDH,GAPDHS,GPI,GSTP1,IDH3A,LDHA,PGAM1,PGK1,PKM,SEC13,TPI1	16
Cell movement of prostate cancer cell lines	1.91e-07	AHNAK,ANXA2,CAV1,CDC42,CTSZ,FSCN1,HSP90AA1,HSP90B1,ITGB1,LGALS3,LMNA,RACK1,S100A11,SND1,TLN1	15
Neurological signs	1.92e-07	AIFM1,ATP5F1C,CA2,CAPNS1,CAV1,CKB,CYCS,DPYSL3,EIF3K,FKBP4,GAPDH,GPI,HADH,HNRNPA2B1,HNRNPU,HSP90AA1,HSPA5,HSPA8,IDH3A,LDHA,MYL12A,NPM1,PCNA,PDLIM1,PGK1,PGRMC1,PKM,PLOD2,PRDX2,PRDX6,PSAT1,PSMB6,SDHA,SOD1,TIMM50,TPI1,TUFM,UCHL1,YWHAZ	39
Leiomyoma	1.93e-07	ACTC1,AK2,ALDOA,FH,HSD17B10,HSP90AB1,IQGAP1,MAPK1,MDH1,MTHFD2,PCNA,PSMA6,PTGR1,RPL27,RPL9,RPS19,RPS25,S100A11,SEC22B,VCP,ZYX	21
Stage I non-small cell lung carcinoma	1.95e-07	ANXA2,HSP90AA1,HSP90AB1,HSP90B1,MYL12A,RPL27,RPL7,RPS27A,TPT1,TUBB4B	10
Duchenne muscular dystrophy	2.11e-07	CALD1,CAP1,CFL1,COL1A1,COL1A2,CYCS,MYL3,PGRMC1,PLOD2,PLS3,S100A11,SERPINH1,TAX1BP3	13
Hepatocellular carcinoma	2.27e-07	ANXA1,ANXA5,ARPC5,CA2,DCLK1,DYNLL1,ECHS1,EEF2,GALK1,GLUD1,HLA-B,HMGB1,HNRNPK,HSP90AA1,HSP90AB1,HSP90B1,HSPA5,HSPA8,HSPA9,HSPD1,ILF2,IQGAP1,ITGA5,ITGB1,LGALS3,NCL,NPM1,NQO1,PDIA3,PEBP1,PKM,PRDX1,RACK1,RTN4,S100A4,SENP3,SOD1,SRSF2,STK17B,TPI1,TUBB,TUBB4B,VCP,VDAC1,VIM	45
Neuronal cell death	2.3e-07	AIFM1,ARHGAP1,CAPNS1,CDC42,CTSZ,CYCS,DPYSL3,G6PD,GAPDH,GLUD1,GPI,HMGB1,HSD17B10,HSP90AB1,HSPA5,HSPB1,HSPD1,HYOU1,ITGA5,ITGB1,LDHA,LGALS1,LGALS3,MAP1B,MAPK1,NPM1,NQO1,P4HB,PDIA3,PRDX2,RPS3,SDHA,SOD1,TCP1,UBE2K,UCHL1,YWHAB,YWHAZ	38
Invasive carcinoma	2.31e-07	ANXA1,ATP5IF1,CALD1,CAVIN1,CNN1,COL1A2,HLA-B,HSP90AA1,HSP90AB1,HSP90B1,ITGB1,LGALS1,MFGE8,MTHFD2,MYH9,MYL9,PCNA,PKM,PYCR1,RTN4,TAGLN,TUBB4B,VIM,WDR1,YWHAQ	25
Metabolism of dicarboxylic acid	2.55e-07	CS,FH,GOT2,IDH3A,MDH1,MDH2,SDHA,SUCLG1	8
Benign pelvic disease	2.8e-07	ACTC1,AK2,ALDOA,APEX1,DYNLL1,EZR,GPI,GSTP1,HSD17B10,HSP90AB1,HSPB1,IQGAP1,ITGB1,MDH1,MTHFD2,PCNA,PSMA6,PTGR1,RAP1B,RPL12,RPL27,RPL9,RPS19,RPS23,RPS25,S100A8,SEC22B,SERPINB1,UCHL1,VCP,VIM,YWHAH,ZYX	33
Idiopathic dilated cardiomyopathy	3.04e-07	ACTC1,PGK1,SDHA,SUCLG1,TPI1,VDAC1,VDAC2	7
Branching of cells	3.17e-07	ACTR3,ANXA1,ANXA2,CALD1,CAPNS1,CAPZB,CAV1,CDC42,CFL1,CSRP1,DPYSL2,DPYSL3,DPYSL4,ELAVL1,EZR,HMGB1,HNRNPK,ITGB1,LMNB1,MAP1B,MAPK1,MFGE8,PDIA3,RRAS,RTN4,SOD1,UCHL1	27
Primary dilated cardiomyopthy	3.36e-07	ACADVL,ACTC1,FLNC,LMNA,MYL3,PGK1,SDHA,SUCLG1,TPI1,VCL,VDAC1,VDAC2	12
Transport of molecule	3.45e-07	ACAT2,ACTR1A,ANXA1,ANXA2,ANXA6,Arf2,ATP5F1B,ATP5F1D,CA2,CALR,CAV1,CAVIN1,CDC42,CFL1,CLIC4,COL1A1,DDX3X,DPYSL2,ELAVL1,EZR,FABP3,FH,FKBP4,FLNA,GAPDH,GNAI2,GOT2,GSTP1,HNRNPA2B1,HNRNPD,HSP90AA1,HSP90AB1,HSPA5,HSPA8,HSPA9,IQGAP1,ITGB1,LGALS1,LMNA,MAP1B,MAPK1,MSN,MYH9,NME2,NPM1,P4HB,PDIA4,PHB2,PKM,PNP,PRDX6,RAB14,RAB1A,RAB7A,RTN4,S100A8,SCP2,SEC13,SEC22B,SLC25A6,SOD1,SRI,SRSF1,SRSF2,SRSF7,TPT1,VDAC1,VD…	72
Thyroid follicular adenoma	3.47e-07	ANXA5,CALR,GSTP1,HSP90AB1,PRDX2,PRDX6	6
Synthesis of L-amino acid	3.66e-07	CS,GLUD1,GOT2,PKM,PSAT1,PSPH,PYCR1,SHMT2	8
Interaction of tumor cell lines	3.74e-07	ACTN4,ANXA1,ANXA2,ANXA5,C1QBP,CAV1,CDC42,CTSZ,EZR,FLNA,HMGB1,HSP90B1,HSPA5,ITGA5,ITGB1,LGALS3,MAPK1,MYH9,NCL,PKM,RACK1,RRAS,SERPINH1,TLN1,UCHL1,VCL,ZYX	27
Replication of Influenza A virus	4.24e-07	ACTC1,ANXA6,CDC42,CLIC4,DCLK1,EIF3L,FAU,FSCN1,HSP90AA1,HSPD1,MAPK1,NEK9,RPL13A,RPL35,RPS10,RPS16,RPS27A,RPS5,SFPQ,TUBB	20
Metabolism of ATP	4.36e-07	AK2,ATP5F1A,ATP5F1B,ATP5F1C,ATP5F1D,ATP5PB,HSPA8,VCP	8
Growth of axons	4.72e-07	CAP1,CAPZB,CDC42,DCLK1,DPYSL2,EZR,GNAI2,HSPA8,ITGB1,LMNB1,MAP1B,PDIA3,RTN4,STRAP,VCL,VIM	16
Pulmonary fibrosis or aplastic anemia	4.8e-07	ANXA1,CAV1,HSPB1,ITGA5,LGALS3,NQO1,RPL11,RPL15,RPL18,RPL27,RPL35,RPL35A,RPL5,RPS10,RPS17,RPS19,RPS26,RPS27,RPS7,SHMT2,SOD1,VIM	22
Growth of lesion	4.82e-07	ACTN4,ANXA1,ANXA2,CALR,CAPNS1,CAV1,CTSZ,DPYSL4,EIF3F,ELAVL1,EZR,FH,FLNA,GAPDH,HMGB1,HSP90AA1,HSPA5,HSPA8,HSPD1,HYOU1,IDH3A,IQGAP1,ITGA5,ITGB1,LDHA,LGALS1,LGALS3,MAP4,MAPK1,MFGE8,NPM1,PCNA,PGD,PKM,PLEC,PSMB4,PYCR1,RACK1,RPS19,RPS27,RRAS,SEC22B,SRSF1,TAX1BP3,TPT1,UBA1,UCHL1,UGDH	48
DNA damage	4.92e-07	ACO2,AIFM1,APEX1,CALR,G6PD,GAPDH,GNAI2,GSTP1,HSPB1,LMNA,LMNB1,NPM1,NQO1,PCNA,PDIA3,PRDX1,RNH1,SOD1,YWHAE	19
Smooth muscle tumor	5e-07	ACTC1,AK2,ALDOA,FH,HSD17B10,HSP90AB1,IQGAP1,MAPK1,MDH1,MTHFD2,PCNA,PSMA6,PTGR1,RPL27,RPL9,RPS19,RPS25,S100A11,SEC22B,TUBB4B,VCP,ZYX	22
Fatty acid metabolism	5.05e-07	ACADVL,ANXA1,ANXA6,CAV1,CDC42,CS,EIF6,ELAVL1,FABP3,FH,GOT2,GSTP1,HMGB1,HSPA8,MAPK1,MDH1,MDH2,MGST3,MSN,NQO1,PDHB,PKM,PRDX6,PTGIS,PTGR1,RAP1B,RTN4,S100A8,SCP2,SDHA,SEC13,SOD1,SUCLG1,VIM	34
Nonaka myopathy	5.28e-07	CALR,HSP90B1,HSPA5,PSMB5,VCP	5
Progressive muscular dystrophy	5.3e-07	AHNAK,CALD1,CAP1,CFL1,COL1A1,COL1A2,CYCS,LMNA,MYL3,PGRMC1,PLEC,PLOD2,PLS3,S100A11,SERPINH1,TAX1BP3	16
Nervous system neoplasm	5.41e-07	ACTN1,ACTN4,ALDOA,ALDOC,ANXA1,ANXA2,APEX1,ARF4,ATP5F1B,CA2,CALD1,CAV1,COL1A1,COL1A2,CSRP1,CYCS,DDX3X,FH,FKBP4,FLNA,FLNC,GOT2,GSTP1,H2AZ1,HLA-B,HNRNPA2B1,HNRNPD,HSP90AA1,HSP90AB1,HSP90B1,HSPA5,HSPA8,HYOU1,LGALS3,MAP4,MDH2,MYH9,MYL9,NPM1,PABPC1,PCBP2,PDLIM5,PGK1,PKM,PLEC,RAB1A,RBPMS,RPL21,RPL5,S100A4,SDHA,SHMT2,SRSF1,SYNCRIP,TAGLN,TLN1,TUBB4B,YWHAB,YWHAE,YWHAH,YWHAQ,YWHAZ	62
Infection by HIV-1	5.49e-07	ACTR3,ATP5F1B,CA2,CCT2,CTSZ,CYCS,DDX3X,HMGB1,HNRNPH1,HNRNPU,ITGB1,MAP4,NEK9,NIPSNAP2,PDIA3,PDIA6,PLOD2,PSMA3,PSMA7,PSMB6,PSME2,RAP1B,RNH1,RPL10A,RPL12,RPL18,SNRPA,SRSF2,SSR1,TAGLN2,TPT1,TUBB4B,ZYX	33
Stage I-II cancer	5.61e-07	AIMP2,ANXA2,CCT3,COL1A2,GPI,HSP90AA1,HSP90AB1,HSP90B1,MYL12A,NME2,PSMB5,RPL27,RPL7,RPS27A,TPT1,TUBB4B	16
Processing of mRNA	6.03e-07	C1QBP,ELAVL1,HNRNPA2B1,HNRNPD,HNRNPH1,HNRNPH3,HNRNPK,HNRNPL,HNRNPU,HSPA8,NPM1,PABPC1,PCBP2,PTBP1,SFPQ,SNRPA,SNRPD2,SRSF1,SRSF2,SRSF7	20
Necrosis of epithelial tissue	6.2e-07	2210010C04Rik,AIFM1,CALR,CAV1,CDC37,CDC42,CLIC4,CYCS,DYNLL1,FKBP4,GAPDH,HMGB1,HSPA5,HSPB1,HSPD1,ITGA5,ITGB1,KRT18,LDHA,LGALS1,MAPK1,MFGE8,NCL,NPM1,PRDX2,PRDX6,PTGIS,RRAS,S100A8,SLC25A5,SOD1,STRAP,VDAC1,YWHAQ	34
Binding of tumor cell lines	6.41e-07	ACTN4,ANXA1,ANXA2,ANXA5,C1QBP,CAV1,CDC42,CTSZ,FLNA,HMGB1,HSP90B1,HSPA5,ITGA5,ITGB1,LGALS3,MAPK1,MYH9,NCL,PKM,RACK1,RRAS,SERPINH1,TLN1,UCHL1,VCL,ZYX	26
Development of cytoplasm	7.06e-07	ACTR2,ACTR3,ANXA1,CALD1,CAPZB,CAV1,CDC42,CFL1,CHCHD2,DPYSL2,DPYSL3,DYNLL1,FKBP4,FLNA,GNAI2,GPI,HSPA8,ITGB1,MAP1B,MAPK1,MYL9,NPM1,PDLIM1,RAB1A,RAB5B,RAB7A,RPS10,RPS3,TUBB,VCP,ZYX	31
Cell spreading of fibrosarcoma cell lines	7.2e-07	FLNA,FLNB,ITGA5,ITGB1	4
Anogenital cancer	7.4e-07	ACADVL,ACTC1,ACTN1,ACTN4,ACTR1A,ACTR2,ACTR3,AHNAK,AIFM1,ALDOA,ALDOC,ANXA1,ANXA2,ANXA5,ANXA6,APEX1,ARF4,ARHGDIA,ATP5F1A,ATP5F1C,ATP5IF1,ATP5PB,BTF3,C1QBP,CA2,CALD1,CAPZA1,CAPZB,CAV1,CAVIN1,CCT2,CCT3,CCT5,CCT6A,CDC42,CKAP4,CKB,CLIC4,CLTC,CNN1,COL1A1,COL1A2,COPE,COX4I1,CS,CSNK2B,CTSZ,CYCS,DCLK1,DDX3X,DNAJB11,DPYSL4,EEF1D,EEF2,EIF2S1,EIF2S3,EIF3F,EIF3K,EIF6,ELAVL1,EZR,FH,FKBP10,FKBP4,FLNA,FLNB,FLNC,F…	198
Response of tumor cell lines	7.44e-07	ACTR2,ACTR3,ANXA1,CALR,CDC42,CKB,CLTC,GAPDH,GNAI2,HSP90B1,HSPA5,HSPA9,MAPK1,NQO1,PKM,PRDX6,TLN1,VCP,VIM	19
Adenomyosis	7.63e-07	ALDOA,ANXA2,GPI,IQGAP1,ITGB1,LDHA,MTHFD2,PTGR1,VDAC1	9
Migration of breast cancer cell lines	7.97e-07	ACTN1,ACTN4,AHNAK,ANXA1,ANXA2,CAV1,CDC42,CSNK2B,DPYSL3,ELAVL1,FLNA,HSP90AA1,IQGAP1,ITGB1,LDHA,MAPK1,MYH9,PDLIM1,RACK1,S100A11,S100A4,VIM	22
Binding of connective tissue cells	8.29e-07	ANXA2,ARHGAP1,CALR,CDC42,CLTC,COL1A1,IQGAP1,ITGA5,ITGB1,MAPK1,MYH9,PLEC,TLN1,VCL,ZYX	15
Metabolism of medium chain dicarboxylic acid	8.47e-07	FH,MDH1,MDH2,SDHA,SUCLG1	5
Subcutaneous tumor	8.7e-07	ACTC1,AK2,ALDOA,COL1A1,COL1A2,FH,HSD17B10,HSP90AB1,IQGAP1,MAPK1,MDH1,MTHFD2,PCNA,PSMA6,PTGR1,RPL27,RPL9,RPS19,RPS25,S100A11,SEC22B,TUBB4B,VCP,ZYX	24
Cell viability of kidney cell lines	8.75e-07	ANXA5,CAV1,EZR,HNRNPK,HNRNPU,HSP90B1,HYOU1,PRDX2,PTGR1,VDAC1	10
Formation of lamellipodia	8.79e-07	ACTN4,ACTR2,ACTR3,C1QBP,CAP1,CAPZB,CDC42,CFL1,EZR,FSCN1,HSP90AA1,HSPB1,ITGB1,VCL,VIM	15
Cell movement of breast cancer cell lines	1.03e-06	ACTN1,ACTN4,AHNAK,ANXA1,ANXA2,CAV1,CDC42,CSNK2B,DPYSL3,ELAVL1,FLNA,GPI,HSP90AA1,IQGAP1,ITGB1,LDHA,MAPK1,MYH9,PDLIM1,RACK1,S100A11,S100A4,TLN1,VIM	24
Dermatitis	1.04e-06	ACADVL,AHNAK,ANXA1,ANXA5,ARHGDIA,CALR,CAPG,CAPZB,CFL1,DPYSL2,FKBP4,FLNA,GPX8,GSTP1,LGALS1,MSN,MYL9,PSMB5,S100A11,S100A8,TPI1,TUBB4B,VCL,VCP,VDAC2,ZYX	26
Dilated or arrhythmogenic cardiomyopathy	1.04e-06	ACADVL,ACTC1,AIFM1,CAPNS1,CAV1,FLNC,LMNA,MYH9,MYL3,PDLIM5,PGK1,PLEC,RTN4,SDHA,SRI,SRSF2,SUCLG1,TLN1,TPI1,VCL,VDAC1,VDAC2	22
Quantity of filaments	1.04e-06	CDC42,CFL1,FLNA,FLNB,KRT18,LMNA,MAP1B,MAP4,PLEC,RACK1,S100A4,SERPINH1,VIM	13
Invasive cancer	1.07e-06	ANXA1,ATP5IF1,CALD1,CAVIN1,CNN1,COL1A2,HLA-B,HSP90AA1,HSP90AB1,HSP90B1,ITGB1,LGALS1,MFGE8,MTHFD2,MYH9,MYL9,PCNA,PKM,PYCR1,RTN4,TAGLN,TUBB,TUBB4B,VIM,WDR1,YWHAQ	26
Myelodysplastic syndrome	1.08e-06	ANXA1,CALR,HLA-B,MYH9,MYL9,NPM1,PDIA3,RPL13,RPL13A,RPL15,RPL28,RPL35,RPL5,RPL6,RPL7,RPLP0,RPS16,RPS19,RPS20,RPS27A,SLC25A5,SRSF2	22
Growth of tumor	1.12e-06	ACTN4,ANXA1,ANXA2,CALR,CAV1,CTSZ,DPYSL4,EIF3F,ELAVL1,EZR,FH,FLNA,GAPDH,HMGB1,HSP90AA1,HSPA5,HSPA8,HSPD1,HYOU1,IDH3A,IQGAP1,ITGA5,ITGB1,LDHA,LGALS1,LGALS3,MAP4,MAPK1,MFGE8,NPM1,PCNA,PGD,PKM,PLEC,PSMB4,PYCR1,RACK1,RPS19,RPS27,RRAS,SEC22B,SRSF1,TAX1BP3,TPT1,UBA1,UCHL1,UGDH	47
Disorder of pregnancy	1.15e-06	AHNAK,ANXA5,CA2,CKB,CSRP1,DDX3X,DNAJB11,DPYSL3,ELAVL1,FABP3,FLNA,G6PD,GSTA3,GSTP1,HADHA,HSP90AA1,HSP90AB1,HSP90B1,LGALS1,LMNA,MAPK1,PTGIS,RAB1A,RPL27,RPS3,RTN4,SERPINH1,SPCS2,SRSF2,SYNCRIP,TAGLN2,TLN1,TUBB4B,UBE2K,VCL,YWHAQ	36
Endoplasmic reticulum stress response	1.18e-06	CALR,CDC37,EIF2S1,HSP90AA1,HSP90AB1,HSP90B1,HSPA5,HSPD1,HYOU1,P4HB,PPP2CB,SERPINH1,SOD1,UCHL1,VCP	15
Migration of prostate cancer cell lines	1.2e-06	AHNAK,ANXA2,CAV1,CDC42,CTSZ,FSCN1,HSP90B1,ITGB1,LGALS3,LMNA,RACK1,S100A11,SND1	13
Cell death of epithelial cell lines	1.21e-06	2210010C04Rik,AIFM1,CDC42,CLIC4,CYCS,DYNLL1,GAPDH,HSPA5,HSPB1,HSPD1,ITGA5,ITGB1,LDHA,MAPK1,NPM1,PTGIS,RRAS,SOD1,STRAP,VDAC1,YWHAQ	21
Uterine smooth muscle tumor	1.26e-06	ACTC1,AK2,ALDOA,HSD17B10,HSP90AB1,IQGAP1,MDH1,MTHFD2,PCNA,PSMA6,PTGR1,RPL27,RPL9,RPS19,RPS25,SEC22B,TUBB4B,VCP,ZYX	19
Internalization of tumor cell lines	1.28e-06	ACTR2,ACTR3,ANXA1,CALR,CDC42,CKB,CLTC,EZR,GNAI2,MAPK1,NCL,PKM,TLN1,VIM	14
Adhesion of connective tissue cells	1.28e-06	ANXA2,ARHGAP1,CALR,CDC42,CLTC,COL1A1,IQGAP1,ITGA5,ITGB1,MAPK1,PLEC,TLN1,VCL,ZYX	14
Apoptosis of leukemia cell lines	1.28e-06	AIFM1,CALR,CAV1,COL1A1,CYCS,EZR,GSTP1,HSPA8,HSPB1,ITGB1,LGALS1,LGALS3,MSN,NPM1,NQO1,PHB2,RPS19,S100A8,SYNCRIP,TPT1	20
Tongue squamous cell carcinoma	1.3e-06	EZR,HSP90AA1,HSP90AB1,HSP90B1,PKM	5
Lymphatic system tumor	1.36e-06	AHNAK,ANXA1,ANXA2,ANXA5,ANXA6,ARHGAP1,CA2,CALD1,CAV1,CCT3,CFL1,COL1A1,COL1A2,CSNK2B,DDX3X,ELAVL1,FLNA,FSCN1,G3BP1,GNAI2,GOT2,HLA-B,HMGB1,HNRNPA2B1,HNRNPU,HSP90AA1,HSP90AB1,HSP90B1,HSPA5,HSPA8,HSPB1,IDH3A,IQGAP1,ITGA5,ITGB1,LDHA,LGALS1,MAP4,MAPK1,NAP1L1,NPM1,NQO1,PCNA,PDIA6,PDLIM5,PGK1,PLS3,PNP,PRDX1,PSMB5,PSMB6,RACK1,RPL13,RPL35,RPL5,RPS2,RPS20,S100A4,SDHA,SERPINH1,SLC25A3,SOD1,SRSF2,STK17B,SUCLG…	76
Hypersensitive reaction	1.37e-06	ACADVL,AHNAK,ANXA1,ANXA5,CALR,CAPG,CAPZB,CFL1,DPYSL2,FKBP4,FLNA,GARS1,H2AZ1,HLA-B,LGALS1,MSN,MYL9,PSME2,S100A11,S100A8,SOD1,TPI1,VCL,VCP,VDAC2,ZYX	26
Digestive system cancer	1.4e-06	ACADVL,ACAT2,ACO2,ACTC1,ACTN1,ACTN4,ACTR1A,ACTR3,AHNAK,AIFM1,ALDOA,ANXA1,ANXA2,ANXA5,ANXA6,APEX1,ARHGAP1,ARHGDIA,ARPC5,ATP5F1A,ATP5F1B,ATP5F1C,ATP5IF1,ATP5PB,BCAT2,BLVRB,BTF3,C1QBP,CA2,CALD1,CALR,CAP1,CAPG,CAPZB,CAV1,CAVIN1,CCT2,CCT4,CCT5,CCT6A,CCT8,CDC37,CDC42,CFL1,CHCHD3,CKAP4,CKB,CLIC4,CLTC,CNN1,COL1A1,COL1A2,COPE,CRIP2,CS,CSNK2B,DCLK1,DDX3X,DPYSL2,DPYSL3,DPYSL4,DYNLL1,ECHS1,EEF1D,EEF2,EIF2S3,…	268
Gluconeogenesis	1.46e-06	ALDOA,ALDOC,GAPDH,GAPDHS,GOT2,GPI,MDH1,MDH2,NQO1,PGAM1,PGK1,TPI1	12
Distal myopathy	1.49e-06	CALR,FLNC,HSP90B1,HSPA5,PSMB5,VCP	6
Abdominal cancer	1.54e-06	ACADVL,ACAT2,ACO2,ACTC1,ACTN1,ACTN4,ACTR1A,ACTR2,ACTR3,AHNAK,AIFM1,ALDOA,ANXA1,ANXA2,ANXA5,ANXA6,APEX1,ARHGAP1,ARHGDIA,ARPC5,ATP5F1A,ATP5F1B,ATP5IF1,ATP5PB,BCAT2,BLVRB,BTF3,C1QBP,CA2,CALD1,CALR,CAP1,CAPG,CAPZA1,CAPZB,CAV1,CAVIN1,CCT2,CCT3,CCT4,CCT5,CCT6A,CCT8,CDC37,CDC42,CFL1,CHCHD3,CKAP4,CKB,CLIC4,CLTC,CNN1,COL1A1,COL1A2,COPE,CRIP2,CS,CSNK2B,DCLK1,DDX3X,DNAJB11,DPYSL2,DPYSL3,DPYSL4,DYNLL1,ECHS1,…	281
Visceromegaly	1.56e-06	ACADVL,ACTC1,AIFM1,BCAT2,CA2,CALR,CAPNS1,CAV1,EEF1D,EZR,FABP3,FLNC,GNAI2,H2AZ1,HADHA,HMGB1,KRT18,LMNA,MAPK1,MFGE8,MYH9,MYL3,MYL9,NQO1,PDLIM5,PGK1,PRDX1,PRDX2,RAB1A,RTN4,SCP2,SDHA,SRI,SRSF2,SUCLG1,TLN1,TPI1,VCL,VDAC1,VDAC2	40
Lymphoid cancer	1.57e-06	AHNAK,ANXA1,ANXA2,ANXA5,ANXA6,ARHGAP1,CA2,CALD1,CAV1,CCT3,CFL1,COL1A1,COL1A2,CSNK2B,DDX3X,ELAVL1,FLNA,FSCN1,G3BP1,GNAI2,GOT2,HLA-B,HMGB1,HNRNPA2B1,HNRNPU,HSP90AA1,HSP90AB1,HSP90B1,HSPA5,HSPA8,HSPB1,IDH3A,IQGAP1,ITGA5,ITGB1,LDHA,LGALS1,MAPK1,NAP1L1,NPM1,NQO1,PCNA,PDIA6,PDLIM5,PGK1,PLS3,PNP,PRDX1,PSMB5,PSMB6,RACK1,RPL13,RPL35,RPL5,RPS2,RPS20,S100A4,SDHA,SERPINH1,SLC25A3,SOD1,SRSF2,STK17B,SUCLG1,SYN…	75
Cell-cell contact	1.61e-06	ACTN1,ACTN4,ACTR3,ANXA1,ANXA5,ARHGDIA,C1QBP,CALR,CAPZB,CAV1,CDC42,CLIC4,CLTC,CSNK2B,DCLK1,EZR,FKBP4,FLNC,FSCN1,GPI,IQGAP1,ITGA5,ITGB1,LGALS1,LGALS3,MAPK1,MSN,MYH9,PDLIM5,PLEC,RACK1,RTN4,SOD1,TLN1,VCL,VDAC1,VIM,YWHAZ,ZYX	39
Lymphoma	1.64e-06	AHNAK,ANXA1,ANXA2,ANXA6,ARHGAP1,CALD1,CAV1,CCT3,COL1A1,COL1A2,CSNK2B,DDX3X,ELAVL1,G3BP1,GNAI2,GOT2,HLA-B,HMGB1,HNRNPA2B1,HNRNPU,HSP90AA1,HSP90AB1,HSP90B1,IDH3A,IQGAP1,ITGA5,ITGB1,LGALS1,MAPK1,NAP1L1,NPM1,NQO1,PCNA,PDLIM5,PGK1,PLS3,PNP,PRDX1,PSMB5,PSMB6,RACK1,RPL13,RPL35,RPL5,RPS2,RPS20,S100A4,SERPINH1,SLC25A3,STK17B,SYNCRIP,TUBB4B,TUBB6,UCHL1,VCP,VDAC1,VDAC2,YWHAE,YWHAZ	59
Outgrowth of cells	1.65e-06	APEX1,CDC42,COL1A1,COL1A2,DPYSL2,DPYSL3,EZR,FKBP4,HMGB1,HSP90AA1,IQGAP1,ITGB1,LGALS1,LMNB1,MAP1B,MAPK1,MYH9,NPM1,PDIA3,RAP1B,RTN4,S100A4,SLC25A5,SOD1,VIM,YWHAZ	26
Autoimmune pancreatitis	1.91e-06	CALR,CAPG,P4HB,PKM,PRDX2,UCHL1	6
Morphology of heart	1.95e-06	ACADVL,ACTC1,AIFM1,ARHGAP1,CA2,CALR,CAPNS1,CAPZB,CAV1,EEF1D,FABP3,FLNA,FLNC,G6PD,GNAI2,H2AZ1,HADHA,HMGB1,HSP90B1,LMNA,MAPK1,MYH9,MYL3,MYL9,PDLIM5,PGK1,PLEC,RAB1A,RTN4,SDHA,SRI,SRSF2,SUCLG1,TKT,TLN1,TPI1,VCL,VDAC1,VDAC2,YWHAE	40
Lymphocytic cancer	1.99e-06	AHNAK,ANXA1,ANXA2,ANXA5,ANXA6,ARHGAP1,CA2,CALD1,CAV1,CCT3,CFL1,COL1A1,COL1A2,CSNK2B,DDX3X,ELAVL1,FLNA,G3BP1,GNAI2,GOT2,HLA-B,HMGB1,HNRNPA2B1,HNRNPU,HSP90AA1,HSP90AB1,HSP90B1,HSPA5,HSPA8,HSPB1,IDH3A,IQGAP1,ITGA5,ITGB1,LDHA,LGALS1,MAPK1,NAP1L1,NPM1,NQO1,PCNA,PDIA6,PDLIM5,PGK1,PLS3,PNP,PRDX1,PSMB5,PSMB6,RACK1,RPL13,RPL35,RPL5,RPS2,RPS20,S100A4,SDHA,SERPINH1,SLC25A3,SOD1,SRSF2,STK17B,SUCLG1,SYNCRIP,T…	74
Vasculogenesis	2.03e-06	ANXA1,ANXA2,ARHGDIA,ATP5F1A,ATP5IF1,CALR,CAPNS1,CAV1,CDC42,CLIC4,COL1A1,COL1A2,CYCS,ELAVL1,FLNA,G6PD,HMGB1,HSPA5,HSPD1,IDH3A,IQGAP1,ITGA5,ITGB1,LDHA,LGALS1,LGALS3,LMNA,MAPK1,MFGE8,MYH9,NQO1,PKM,RAP1B,RTN4,S100A4,S100A8,SERPINH1,SOD1,TKT,TUBB6,VIM,YWHAZ	42
Abnormal morphology of cardiovascular system	2.07e-06	ACADVL,ACTC1,ACTN4,AIFM1,ARHGDIA,CA2,CALR,CAPNS1,CAV1,CLIC4,EEF1D,FABP3,FLNA,FLNC,G6PD,GNAI2,H2AZ1,HADHA,HMGB1,HSP90B1,ITGA5,LMNA,MAPK1,MYH9,MYL3,MYL9,PDLIM5,PGK1,PLEC,PTGIS,RAB1A,RTN4,SDHA,SRI,SRSF2,SUCLG1,TLN1,TPI1,VCL,VDAC1,VDAC2,YWHAE	42
Lymphocytic neoplasm	2.09e-06	AHNAK,ANXA1,ANXA2,ANXA5,ANXA6,ARHGAP1,CA2,CALD1,CAV1,CCT3,CFL1,COL1A1,COL1A2,CSNK2B,DDX3X,ELAVL1,FLNA,G3BP1,GNAI2,GOT2,HLA-B,HMGB1,HNRNPA2B1,HNRNPU,HSP90AA1,HSP90AB1,HSP90B1,HSPA5,HSPA8,HSPB1,IDH3A,IQGAP1,ITGA5,ITGB1,LDHA,LGALS1,MAPK1,NAP1L1,NPM1,NQO1,PCNA,PDIA6,PDLIM5,PGK1,PLS3,PNP,PRDX1,PSMB5,PSMB6,RACK1,RPL13,RPL35,RPL5,RPS2,RPS20,S100A4,SDHA,SERPINH1,SLC25A3,SOD1,SRSF2,STK17B,SUCLG1,SYNCRIP,T…	74
Size of cells	2.18e-06	ACTN1,ACTN4,ANXA1,CAP1,CDC42,CFL1,CLTC,DDX3X,DPYSL3,EEF2,ELAVL1,FLNA,FLNC,GLUD1,HSP90B1,ITGB1,KRT18,LMNA,LMNB1,MAPK1,MSN,MYH9,NPM1,PLEC,PRDX1,PTBP1,RAB1A,RAB5B,RAB5C,RTN4,SOD1	31
Uterine leiomyoma	2.32e-06	ACTC1,AK2,ALDOA,HSD17B10,HSP90AB1,IQGAP1,MDH1,MTHFD2,PCNA,PSMA6,PTGR1,RPL27,RPL9,RPS19,RPS25,SEC22B,VCP,ZYX	18
Tumorigenesis of lymphocytes	2.34e-06	AHNAK,ANXA1,ANXA2,ANXA5,ANXA6,ARHGAP1,CA2,CALD1,CAV1,CCT3,CFL1,COL1A1,COL1A2,CSNK2B,DDX3X,ELAVL1,FLNA,G3BP1,GNAI2,GOT2,HLA-B,HMGB1,HNRNPA2B1,HNRNPU,HSP90AA1,HSP90AB1,HSP90B1,HSPB1,IDH3A,IQGAP1,ITGA5,ITGB1,LGALS1,MAPK1,NAP1L1,NPM1,NQO1,PCNA,PDIA6,PDLIM5,PGK1,PLS3,PNP,PRDX1,PSMB5,PSMB6,RACK1,RPL13,RPL35,RPL5,RPS2,RPS20,S100A4,SDHA,SERPINH1,SLC25A3,SOD1,SRSF2,STK17B,SUCLG1,SYNCRIP,TUBB4B,TUBB6,UCHL1…	71
Cell death of epithelial cells	2.38e-06	2210010C04Rik,AIFM1,CALR,CDC37,CDC42,CLIC4,CYCS,DYNLL1,FKBP4,GAPDH,HMGB1,HSPA5,HSPB1,HSPD1,ITGA5,ITGB1,KRT18,LDHA,MAPK1,NCL,NPM1,PRDX6,PTGIS,RRAS,SLC25A5,SOD1,STRAP,VDAC1,YWHAQ	29
Neoplasia of leukocytes	2.5e-06	AHNAK,ANXA1,ANXA2,ANXA5,ANXA6,ARHGAP1,CA2,CALD1,CAV1,CCT3,CFL1,COL1A1,COL1A2,CSNK2B,DDX3X,ELAVL1,FLNA,G3BP1,GNAI2,GOT2,HLA-B,HMGB1,HNRNPA2B1,HNRNPU,HSP90AA1,HSP90AB1,HSP90B1,HSPA5,HSPA8,HSPB1,IDH3A,IQGAP1,ITGA5,ITGB1,LDHA,LGALS1,MAPK1,NAP1L1,NPM1,NQO1,PCNA,PDIA6,PDLIM5,PGK1,PLS3,PNP,PRDX1,PSMB5,PSMB6,RACK1,RPL13,RPL35,RPL5,RPS2,RPS20,S100A4,SDHA,SERPINH1,SLC25A3,SOD1,SRSF2,STK17B,SUCLG1,SYNCRIP,T…	74
Morphology of body cavity	2.53e-06	ACADVL,ACTC1,ACTN4,AIFM1,APEX1,ARHGAP1,ARHGDIA,BCAT2,CA2,CALR,CAPNS1,CAPZB,CAV1,CNN1,EEF1D,EIF6,ELAVL1,EZR,FABP3,FKBP4,FLNA,FLNC,G6PD,GNAI2,H2AZ1,HADH,HADHA,HMGB1,HNRNPL,HSP90B1,IQGAP1,ITGB1,KRT18,LGALS3,LMNA,LMNB1,MAPK1,MFGE8,MSN,MTHFD2,MYH9,MYL3,MYL9,NQO1,PDLIM5,PGK1,PHB2,PLEC,PNP,PRDX1,PRDX2,PTGIS,RAB1A,RTN4,SCP2,SDHA,SOD1,SRI,SRSF2,STK17B,SUCLG1,TKT,TLN1,TPI1,TPT1,VCL,VDAC1,VDAC2,YWHAE	69
Morphology of cellular protrusions	2.57e-06	ACTN4,CAV1,CDC42,CKB,DCLK1,DPYSL2,DPYSL3,DPYSL4,FSCN1,HNRNPA2B1,IQGAP1,LGALS3,LMNA,LMNB1,MAP1B,MSN,MYH9,PLEC,PLS3,RAP1B,SOD1	21
Benign neoplasm of endocrine gland	2.59e-06	ALDOC,ANXA2,ANXA5,CALR,DPYSL4,FABP3,FKBP10,GSTA3,GSTP1,HSP90AB1,LGALS3,PRDX1,PRDX2,PRDX6,S100A8,SRSF1	16
Formation of cellular protrusions	2.63e-06	ACTN4,ACTR2,ACTR3,AHNAK,ARHGAP1,ARHGDIA,C1QBP,CALD1,CAP1,CAPG,CAPNS1,CAPZB,CAV1,CDC42,CFL1,CKB,CSRP1,DCLK1,DPYSL2,DPYSL3,DPYSL4,EZR,FLNA,FSCN1,HMGB1,HNRNPK,HSP90AA1,HSP90AB1,HSPB1,IQGAP1,ITGB1,LMNB1,MAP1B,MAPK1,MSN,PDIA3,PLEC,RAP1B,RTN4,S100A11,S100A4,SOD1,UCHL1,VCL,VIM,YWHAH	46
Cell movement of leukocytes	2.66e-06	ACTN4,ANXA1,ANXA2,ARHGAP1,C1QBP,CALR,CAPG,CAV1,CDC42,CLTC,COL1A1,CTSZ,DPYSL2,ELAVL1,EZR,FLNA,GNAI2,HMGB1,HNRNPL,HSPA5,HSPB1,HSPD1,ITGA5,ITGB1,LGALS1,LGALS3,LMNB1,MSN,MYH9,NPM1,NQO1,PLEC,PRDX1,RAP1B,RPL13A,RPS19,RTN4,S100A4,S100A8,SERPINB1,TLN1	41
Cell death of carcinoma cell lines	2.67e-06	ACO2,AIFM1,ANXA2,CALR,CAV1,EIF2S1,G6PD,GAPDH,GPI,HNRNPH1,HSPA5,KRT18,MAPK1,NQO1,PKM,S100A11,S100A4,SFPQ,SOD1,SRSF1,UBA1,UCHL1,VDAC1,YWHAZ	24
Branching of neurons	2.73e-06	ACTR3,CALD1,CAPNS1,CAPZB,CAV1,CDC42,CFL1,CSRP1,DPYSL2,DPYSL3,DPYSL4,EZR,HMGB1,HNRNPK,ITGB1,LMNB1,MAP1B,MAPK1,PDIA3,RTN4,SOD1,UCHL1	22
Muscle contraction	2.76e-06	ACTC1,ALDOA,ANXA6,CALD1,CAV1,CNN1,GNAI2,MYL12A,MYL3,MYL6B,MYL9,RAB1A,SOD1,SRI,SRSF1,TLN1,Tpm2,VCL	18
Cell movement of embryonic cells	2.81e-06	C1QBP,CAPNS1,CFL1,FKBP4,FSCN1,HMGB1,ITGA5,ITGB1,RTN4,S100A4,TLN1,UGDH	12
Cell death of colorectal cancer cell lines	2.86e-06	AIFM1,CDC37,CDC42,CLTC,CYCS,EZR,GSTP1,HSPD1,ITGB1,KRT18,LGALS3,LMNA,PKM,SFPQ,SRI,UBA1,UCHL1,VCP,VDAC1,YWHAE,YWHAH	21
Cell death of central nervous system cells	2.92e-06	AIFM1,CAPNS1,CDC42,CYCS,GAPDH,HMGB1,HSP90AA1,HSPA5,HSPB1,HSPD1,HYOU1,MAP1B,MAPK1,NPM1,P4HB,RPS3,SOD1,TCP1,UCHL1,YWHAB	20
Cellular infiltration	3e-06	ACO2,ALDOA,ANXA1,ANXA2,CAV1,ELAVL1,EZR,GAPDH,HMGB1,HSPA5,HSPB1,HSPD1,ITGB1,LGALS1,LGALS3,LMNB1,MYH9,NQO1,P4HB,PDIA3,PLEC,PRDX1,PRDX6,RPL13A,S100A8,TKT,TPI1,TUBB	28
Connective or soft tissue tumor	3.05e-06	ACTC1,AK2,ALDOA,BTF3,CAV1,CCT8,CNN1,COL1A1,COL1A2,EZR,FH,FKBP10,FLNA,GALK1,GNAI2,HLA-B,HMGB1,HSD17B10,HSP90AA1,HSP90AB1,HSP90B1,HYOU1,IQGAP1,KRT18,MAP4,MAPK1,MDH1,MFGE8,MTHFD2,MYH9,MYL6B,NPM1,PCBP2,PCNA,PGK1,PLEC,PNP,PRDX1,PSMA6,PTBP1,PTGIS,PTGR1,RPL27,RPL9,RPN1,RPS19,RPS25,RPS26,S100A11,S100A4,SCP2,SDHA,SEC22B,SFPQ,SLC25A6,TAGLN,TKT,TUBB4B,VCL,VCP,ZYX	61
Cell cycle progression	3.16e-06	AHNAK,ARPC5,C1QBP,CALD1,CALR,CAV1,CCT4,CDC37,CDC42,CLTC,COL1A1,CSNK2B,DCLK1,EIF6,EZR,FLNA,GPI,HMGB1,HNRNPU,HSPA8,HSPA9,HSPB1,IQGAP1,ITGB1,KRT18,LGALS3,LMNA,MAP4,MAPK1,NEK9,NPM1,PCNA,PEBP1,PHB2,PRDX1,RACK1,RPL11,RPL24,RPS3,S100A4,SFPQ,SND1,SRSF2,TCP1,Tpm2,TUBB,VCP,YWHAB,YWHAE	49
Cell viability of fibroblast cell lines	3.22e-06	CAV1,CDC42,FH,HMGB1,HSPB1,ITGB1,LMNA,MAPK1,PSMB4,SHMT2,VCP,VDAC1	12
Sprouting	3.25e-06	ACTR3,ANXA1,ANXA2,CALD1,CAPNS1,CAPZB,CAV1,CDC42,CFL1,CSRP1,DPYSL2,DPYSL3,DPYSL4,ELAVL1,EZR,HMGB1,HNRNPK,ITGB1,LMNB1,MAP1B,MAPK1,PDIA3,RTN4,SOD1,UCHL1,VIM	26
Klatskin tumor	3.28e-06	HSP90AA1,HSP90AB1,HSP90B1,PKM	4
Stage IVA nasopharyngeal cancer	3.31e-06	HSP90AA1,HSP90AB1,HSP90B1	3
Stage IV ALK mutation negative EGFR mutation negative nonsquamous non-small cell lung carcinoma	3.31e-06	HSP90AA1,HSP90AB1,HSP90B1	3
Stage 4a unresectable hypopharyngeal squamous cell carcinoma	3.31e-06	HSP90AA1,HSP90AB1,HSP90B1	3
Stage IV BRCA mutation positive triple negative breast cancer	3.31e-06	HSP90AA1,HSP90AB1,HSP90B1	3
Stage IA cervical cancer	3.31e-06	HSP90AA1,HSP90AB1,HSP90B1	3
Stage 3 inoperable non-small cell lung cancer	3.31e-06	HSP90AA1,HSP90AB1,HSP90B1	3
Stage 4a undifferentiated laryngeal carcinoma	3.31e-06	HSP90AA1,HSP90AB1,HSP90B1	3
Stage IVB loco-regionally advanced squamous cell carcinoma of the head and neck	3.31e-06	HSP90AA1,HSP90AB1,HSP90B1	3
Stage III CDKN2A positive oropharyngeal carcinoma	3.31e-06	HSP90AA1,HSP90AB1,HSP90B1	3
Stage IB2-IVA invasive cervical squamous cell carcinoma	3.31e-06	HSP90AA1,HSP90AB1,HSP90B1	3
High-risk occult primary cancer of head and neck	3.31e-06	HSP90AA1,HSP90AB1,HSP90B1	3
Stage 4b undifferentiated laryngeal carcinoma	3.31e-06	HSP90AA1,HSP90AB1,HSP90B1	3
Stage IB2-IVA primary cervical adenocarcinoma	3.31e-06	HSP90AA1,HSP90AB1,HSP90B1	3
Initiation of migration of fibrosarcoma cell lines	3.31e-06	FLNA,FLNB,FLNC	3
TNM stage T3 glottis cancer	3.31e-06	HSP90AA1,HSP90AB1,HSP90B1	3
High-risk squamous cell cancer of the maxillary sinus	3.31e-06	HSP90AA1,HSP90AB1,HSP90B1	3
Locally advanced glottis cancer	3.31e-06	HSP90AA1,HSP90AB1,HSP90B1	3
Non-well differentiated fetal hepatoblastoma	3.31e-06	HSP90AA1,HSP90AB1,HSP90B1	3
High-risk squamous cell cancer of the oropharynx	3.31e-06	HSP90AA1,HSP90AB1,HSP90B1	3
Stage III locally advanced laryngeal squamous cell carcinoma	3.31e-06	HSP90AA1,HSP90AB1,HSP90B1	3
Stage 3 resectable hypopharynx carcinoma	3.31e-06	HSP90AA1,HSP90AB1,HSP90B1	3
Stage IVA locally advanced laryngeal squamous cell carcinoma	3.31e-06	HSP90AA1,HSP90AB1,HSP90B1	3
Ethmoid sinus adenocarcinoma	3.31e-06	HSP90AA1,HSP90AB1,HSP90B1	3
High-risk squamous cell cancer of the ethmoid sinus	3.31e-06	HSP90AA1,HSP90AB1,HSP90B1	3
Resectable glottis cancer	3.31e-06	HSP90AA1,HSP90AB1,HSP90B1	3
Stage 3 resectable laryngeal squamous cell carcinoma	3.31e-06	HSP90AA1,HSP90AB1,HSP90B1	3
Stage 4a resectable laryngeal squamous cell carcinoma	3.31e-06	HSP90AA1,HSP90AB1,HSP90B1	3
Stage 3 undifferentiated laryngeal carcinoma	3.31e-06	HSP90AA1,HSP90AB1,HSP90B1	3
High-risk squamous cell cancer of the lip	3.31e-06	HSP90AA1,HSP90AB1,HSP90B1	3
High-risk squamous cell cancer of the glottis	3.31e-06	HSP90AA1,HSP90AB1,HSP90B1	3
Resectable supraglottis cancer	3.31e-06	HSP90AA1,HSP90AB1,HSP90B1	3
Adenoid cystic carcinoma of parotid gland	3.31e-06	HSP90AA1,HSP90AB1,HSP90B1	3
Stage IVA locally advanced hypopharyngeal squamous cell carcinoma	3.31e-06	HSP90AA1,HSP90AB1,HSP90B1	3
High-risk squamous cell cancer of the supraglottis	3.31e-06	HSP90AA1,HSP90AB1,HSP90B1	3
Invasive cervical adenocarcinoma	3.31e-06	HSP90AA1,HSP90AB1,HSP90B1	3
Advanced stage primary laryngeal cancer	3.31e-06	HSP90AA1,HSP90AB1,HSP90B1	3
Locally advanced supraglottis cancer	3.31e-06	HSP90AA1,HSP90AB1,HSP90B1	3
Stage IVA loco-regionally advanced squamous cell carcinoma of the head and neck	3.31e-06	HSP90AA1,HSP90AB1,HSP90B1	3
FIGO stage IIA2 cervical cancer	3.31e-06	HSP90AA1,HSP90AB1,HSP90B1	3
Primary oropharyngeal squamous-cell carcinoma	3.31e-06	HSP90AA1,HSP90AB1,HSP90B1	3
Stage III locally advanced hypopharyngeal squamous cell carcinoma	3.31e-06	HSP90AA1,HSP90AB1,HSP90B1	3
Primary cervical adenosquamous carcinoma	3.31e-06	HSP90AA1,HSP90AB1,HSP90B1	3
Undifferentiated oropharyngeal carcinoma	3.31e-06	HSP90AA1,HSP90AB1,HSP90B1	3
TNM stage T2-4 nasopharyngeal cancer	3.31e-06	HSP90AA1,HSP90AB1,HSP90B1	3
CDKN2A overexpression negative hypopharyngeal squamous cell carcinoma	3.31e-06	HSP90AA1,HSP90AB1,HSP90B1	3
Primary cervical squamous cell carcinoma	3.31e-06	HSP90AA1,HSP90AB1,HSP90B1	3
CDKN2A overexpression negative laryngeal squamous cell carcinoma	3.31e-06	HSP90AA1,HSP90AB1,HSP90B1	3
Respiratory system tumor	3.4e-06	ACTN1,ACTN4,AHNAK,AIFM1,AIMP2,ALDOA,ALDOC,ANXA1,ANXA2,APEX1,ATP5F1B,ATP5F1C,ATP5F1D,ATP5IF1,C1QBP,CALD1,CAV1,CAVIN1,CKB,CLTC,COL1A1,COL1A2,CRIP2,CTSZ,DCLK1,DDX3X,DPYSL3,EIF2S1,EIF2S3,EZR,FH,FLNA,G3BP1,GPI,GSTP1,HLA-B,HSP90AA1,HSP90AB1,HSP90B1,HSPA8,HSPD1,HYOU1,ILF2,ITGA5,ITGB1,LDHA,LGALS1,MAP4,MAPK1,MDH1,MSN,MTHFD2,MYH9,MYL12A,MYL9,NCL,NIPSNAP2,NME2,NPM1,NQO1,P4HB,PCNA,PDIA3,PDLIM1,PGK1,PKM,PLEC,…	102
Dilated cardiomyopathy	3.42e-06	ACADVL,ACTC1,AIFM1,CAPNS1,CAV1,FLNC,LMNA,MYH9,MYL3,PDLIM5,PGK1,RTN4,SDHA,SRI,SRSF2,SUCLG1,TLN1,TPI1,VCL,VDAC1,VDAC2	21
Apoptosis of epithelial cell lines	3.43e-06	2210010C04Rik,AIFM1,CLIC4,CYCS,DYNLL1,HSPA5,HSPB1,HSPD1,ITGA5,ITGB1,MAPK1,NPM1,PTGIS,RRAS,STRAP,VDAC1,YWHAQ	17
Eosinophilia	3.48e-06	ACO2,ALDOA,ANXA1,CA2,GAPDH,HLA-B,HSPA5,MYH9,P4HB,PDIA3,PRDX1,PRDX6,TKT,TPI1,TUBB	15
Adhesion of tumor cell lines	3.54e-06	ACTN4,ANXA1,ANXA2,C1QBP,CAV1,CDC42,CTSZ,FLNA,HMGB1,ITGA5,ITGB1,LGALS3,MAPK1,MYH9,PKM,RACK1,RRAS,TLN1,UCHL1,VCL,ZYX	21
Apoptosis of neurons	3.55e-06	AIFM1,ARHGAP1,CDC42,CTSZ,CYCS,G6PD,GAPDH,GLUD1,GPI,HSD17B10,HSP90AB1,HSPA5,HSPB1,HSPD1,HYOU1,LGALS1,LGALS3,MAP1B,MAPK1,NPM1,NQO1,P4HB,PRDX2,RPS3,SOD1,YWHAB	26
Cell death of cerebral cortex cells	3.58e-06	CAPNS1,CDC42,CYCS,GAPDH,HMGB1,HSPA5,HSPB1,HSPD1,HYOU1,MAP1B,NPM1,P4HB,RPS3,SOD1,TCP1,UCHL1,YWHAB	17
Concentration of ATP	3.61e-06	ALDOA,ATP5F1B,ATP5IF1,CAV1,FABP3,GAPDH,GAPDHS,HSD17B10,LDHA,LMNA,NQO1,PKM,VDAC1	13
Stage III-IV breast cancer	3.65e-06	CAV1,CCT3,COL1A2,HSP90AA1,HSP90AB1,HSP90B1,NME2,PCNA,TUBB,TUBB4B,TUBB6	11
Visceral metastasis	4.65e-06	ACTN4,ANXA1,ANXA2,CAPG,CAV1,CTSZ,DPYSL2,DPYSL3,GSTP1,HSP90AA1,HSP90AB1,HSP90B1,ITGB1,KRT18,LGALS1,LGALS3,MAP4,MAPK1,PDLIM1,PLOD2,PLS3,PRDX2,S100A4,SND1,TUBB4B	25
Tongue carcinoma	4.69e-06	EZR,HSP90AA1,HSP90AB1,HSP90B1,PKM,TUBB4B	6
Infection of kidney cell lines	4.92e-06	HMGB1,HNRNPH1,HSPA5,KRT18,MAP4,PCBP2,PLOD2,PSMA3,PSMA7,PSMB6,RNH1,RPL10A,RPL12,RPL18,RPL5,SNRPA,TAGLN2,ZYX	18
Leukocyte migration	4.93e-06	ACTN4,ANXA1,ANXA2,ARHGAP1,C1QBP,CALR,CAPG,CAV1,CDC42,CLTC,COL1A1,COL1A2,CTSZ,DDX3X,DPYSL2,ELAVL1,EZR,FLNA,GNAI2,HMGB1,HNRNPL,HSPA5,HSPB1,HSPD1,ITGA5,ITGB1,LGALS1,LGALS3,LMNB1,MSN,MYH9,NPM1,NQO1,PLEC,PRDX1,RACK1,RAP1B,RPL13A,RPS19,RTN4,S100A4,S100A8,SERPINB1,SOD1,TLN1,TPT1	46
Localization of protein	5.17e-06	ACTN4,ANXA2,APEX1,ARHGDIA,BTF3,C1QBP,CAV1,CDC42,EZR,FKBP4,FLNA,HYOU1,ITGB1,LGALS3,NPM1,RAB14,RACK1,SCP2,SRSF2	19
Primary hypogonadism	5.19e-06	DDX3X,EIF2S3,FLNA,FLNB,LMNA,MYL9,SLC25A6,UBA1,VCL,YWHAH	10
TNM stage IB lung cancer	5.3e-06	AIMP2,HSP90AA1,HSP90AB1,HSP90B1,TUBB4B	5
Inflammation of absolute anatomical region	5.62e-06	ACO2,ACTN4,ALDOA,ANXA1,ANXA5,ARHGDIA,CA2,CALR,CAPG,CAV1,CHCHD2,CKB,COL1A1,COL1A2,ELAVL1,G3BP1,GAPDH,GNAI2,GSTP1,HMGB1,HSP90B1,HSPA5,ITGB1,KRT18,LGALS1,LGALS3,MFGE8,MYH9,NQO1,P4HB,PDIA3,PDLIM1,PHB2,PKM,PRDX1,PRDX2,PRDX6,PSMB5,RACK1,RIDA,RPS12,RRAS,S100A4,S100A8,SCP2,SERPINB1,SOD1,SRSF2,STK17B,TKT,TPI1,TUBB,UCHL1,VIM	54
Abnormal morphology of heart	5.64e-06	ACADVL,ACTC1,AIFM1,CA2,CALR,CAPNS1,CAV1,EEF1D,FABP3,FLNA,FLNC,G6PD,GNAI2,H2AZ1,HADHA,HMGB1,HSP90B1,LMNA,MAPK1,MYH9,MYL3,MYL9,PDLIM5,PGK1,PLEC,RAB1A,RTN4,SDHA,SRI,SRSF2,SUCLG1,TLN1,TPI1,VCL,VDAC1,VDAC2,YWHAE	37
Production of virus	6.11e-06	ANXA6,CAV1,CCT8,HNRNPK,HNRNPU,HSP90AB1,LGALS1,PSMA3,PSMB6,PSMC2,SYNCRIP	11
Branching of neurites	6.13e-06	ACTR3,CALD1,CAPNS1,CAPZB,CAV1,CDC42,CFL1,CSRP1,DPYSL2,DPYSL4,EZR,HMGB1,HNRNPK,ITGB1,LMNB1,MAP1B,MAPK1,PDIA3,RTN4,SOD1,UCHL1	21
Migration of fibrosarcoma cell lines	6.84e-06	AHNAK,CDC42,FLNA,FLNB,FLNC,HNRNPK,S100A11	7
Shape change of embryonic cell lines	6.84e-06	FLNA,ITGB1,MAPK1,PTBP1,RRAS,VCL,VIM	7
Adenocarcinoma	6.88e-06	ACADVL,ACAT2,ACTC1,ACTN1,ACTN4,ACTR1A,ACTR2,ACTR3,AHNAK,AIFM1,ALDOA,ALDOC,ANXA1,ANXA2,ANXA5,ANXA6,APEX1,ARHGAP1,ARHGDIA,ATP5F1A,ATP5F1B,ATP5F1D,ATP5IF1,ATP5PB,BCAT2,BLVRB,BTF3,C1QBP,CA2,CALD1,CAP1,CAPG,CAPZA1,CAPZB,CAV1,CAVIN1,CCT2,CCT3,CCT4,CCT5,CCT6A,CCT8,CDC37,CDC42,CFL1,CHCHD3,CKAP4,CKB,CLIC4,CLTC,CNN1,COL1A1,COL1A2,COPE,COX4I1,CRIP2,CS,CSNK2B,DCLK1,DDX3X,DNAJB11,DPYSL2,DPYSL3,DPYSL4,ECHS1,EE…	262
Modification of reactive oxygen species	7.11e-06	CYCS,NQO1,PRDX1,PRDX2,SOD1	5
Internalization of protein	7.29e-06	CAP1,CFL1,CLTC,ELAVL1,FLNA,HSP90AA1,HSP90AB1,HSPA8,LMNA,MAPK1,PHB2,SLC25A6,YWHAZ	13
Muscle tumor	7.59e-06	ACTC1,AK2,ALDOA,BTF3,CCT8,FH,GALK1,HLA-B,HSD17B10,HSP90AB1,HYOU1,IQGAP1,MAP4,MAPK1,MDH1,MFGE8,MTHFD2,MYH9,PCNA,PNP,PSMA6,PTGR1,RPL27,RPL9,RPN1,RPS19,RPS25,RPS26,S100A11,SEC22B,TUBB4B,VCP,ZYX	33
Cell movement of kidney cell lines	7.71e-06	ACTN4,ANXA2,CAV1,CDC42,EZR,FLNA,FLNC,GLIPR2,ITGB1,MAPK1,RACK1,SRSF1,VIM	13
Formation of mitochondrial cristae	8.43e-06	ATP5F1A,ATP5F1B,ATP5F1C,ATP5F1D,ATP5PB,CHCHD3	6
Advanced lung carcinoma	8.51e-06	ANXA2,GSTP1,HSP90AA1,HSP90AB1,HSP90B1,MYL12A,RPL27,RPL7,RPS27A,TPT1,TUBB4B,YWHAE	12
Formation of muscle cells	8.54e-06	ACTC1,ACTN4,CALR,CAPZB,CDC42,FLNC,HMGB1,HSP90AA1,ITGB1,LMNB1,PLEC,RRAS,UCHL1,WDR1	14
Cell death of brain	8.66e-06	AIFM1,CAPNS1,CDC42,CYCS,GAPDH,HMGB1,HSPA5,HSPB1,HSPD1,HYOU1,MAP1B,NPM1,P4HB,RPS3,SDHA,SOD1,TCP1,UCHL1,YWHAB	19
Stage II-III breast cancer	9.1e-06	CAV1,CCT3,COL1A2,HSP90AA1,HSP90AB1,HSP90B1,NME2,PCNA,TUBB4B,TUBB6	10
Stage I cancer	9.61e-06	AIMP2,ANXA2,HSP90AA1,HSP90AB1,HSP90B1,MYL12A,PSMB5,RPL27,RPL7,RPS27A,TPT1,TUBB4B	12
Synthesis of L-serine	9.61e-06	PKM,PSAT1,PSPH,SHMT2	4
Metabolism of oxalacetic acid	9.61e-06	CS,GOT2,MDH1,MDH2	4
Stage I-III mammary tumor	9.83e-06	CAV1,CCT3,COL1A2,HSP90AA1,HSP90AB1,HSP90B1,NME2,PCNA,TUBB4B,TUBB6	10
Autosomal dominant motor neuron disease	1.03e-05	CHCHD2,GARS1,HNRNPA2B1,HSPB1,SOD1,UCHL1,VCP	7
Cell death of breast cancer cell lines	1.09e-05	ARHGDIA,CAV1,CDC42,CYCS,HSP90AA1,HSP90AB1,HSPA5,HSPB1,HSPD1,KRT18,LGALS3,MAPK1,NQO1,PEBP1,PGRMC1,PKM,RACK1,SLC25A6,SND1,SOD1,UBA1,VCP	22
Formation of cytoskeleton	1.11e-05	ACTR2,ACTR3,CALD1,CAPZB,CAV1,CDC42,CFL1,CHCHD2,DPYSL2,DPYSL3,DYNLL1,FKBP4,FLNA,GNAI2,GPI,ITGB1,MAP1B,MAPK1,MYL9,NPM1,PDLIM1,RPS3,TUBB,ZYX	24
Cell death of brain cells	1.19e-05	AIFM1,CAPNS1,CDC42,CYCS,GAPDH,HMGB1,HSPA5,HSPB1,HSPD1,HYOU1,MAP1B,NPM1,P4HB,RPS3,SOD1,TCP1,UCHL1,YWHAB	18
Metabolism of hydrogen peroxide	1.21e-05	CAV1,CDC42,CYCS,HSD17B10,HSP90AB1,IQGAP1,MAPK1,PRDX1,PRDX2,PRDX6,SOD1	11
Interaction of actin filaments	1.21e-05	CALD1,CDC42,FLNA,IQGAP1,MYH9	5
Infection of epithelial cell lines	1.24e-05	HMGB1,HNRNPH1,HSPA5,MAP4,PCBP2,PLOD2,PSMA3,PSMA7,PSMB6,RNH1,RPL10A,RPL12,RPL18,RPL5,SNRPA,TAGLN2,ZYX	17
Invasion of prostate cancer cell lines	1.29e-05	AHNAK,CAV1,CTSZ,DPYSL3,EZR,FSCN1,LGALS3,LMNA,PEBP1,S100A11,VIM,YWHAQ	12
HIV infection	1.29e-05	ACTR3,ANXA2,ATP5F1B,CA2,CCT2,CTSZ,CYCS,DDX3X,HMGB1,HNRNPH1,HNRNPU,ITGB1,MAP4,NEK9,NIPSNAP2,PDIA3,PDIA6,PLOD2,PSMA3,PSMA7,PSMB6,PSME2,RAP1B,RNH1,RPL10A,RPL12,RPL18,SNRPA,SRSF2,SSR1,TAGLN2,TPT1,TUBB4B,ZYX	34
Stage IV undifferentiated nasopharyngeal carcinoma	1.31e-05	HSP90AA1,HSP90AB1,HSP90B1	3
Symptomatic stage recurrent anal cancer	1.31e-05	HSP90AA1,HSP90AB1,HSP90B1	3
Locally advanced HER2 positive esophageal adenocarcinoma	1.31e-05	HSP90AA1,HSP90AB1,HSP90B1	3
Stage III squamous cell carcinoma of nasopharynx	1.31e-05	HSP90AA1,HSP90AB1,HSP90B1	3
Stage IV squamous cell carcinoma of nasopharynx	1.31e-05	HSP90AA1,HSP90AB1,HSP90B1	3
CDKN2A positive oropharyngeal papillary squamous cell carcinoma	1.31e-05	HSP90AA1,HSP90AB1,HSP90B1	3
Unresectable HER2 positive esophageal adenocarcinoma	1.31e-05	HSP90AA1,HSP90AB1,HSP90B1	3
Stage II-III basal-like breast cancer	1.31e-05	HSP90AA1,HSP90AB1,HSP90B1	3
Inoperable anal cancer	1.31e-05	HSP90AA1,HSP90AB1,HSP90B1	3
Recurrent HER2 positive gastric adenocarcinoma	1.31e-05	HSP90AA1,HSP90AB1,HSP90B1	3
Stage III-IV nonmetastatic oral squamous cell carcinoma	1.31e-05	HSP90AA1,HSP90AB1,HSP90B1	3
Stage III human papillomavirus positive oropharyngeal squamous cell carcinoma	1.31e-05	HSP90AA1,HSP90AB1,HSP90B1	3
Stage III-IV nonmetastatic oropharyngeal squamous-cell carcinoma	1.31e-05	HSP90AA1,HSP90AB1,HSP90B1	3
Stage III-IV nonmetastatic laryngeal squamous cell carcinoma	1.31e-05	HSP90AA1,HSP90AB1,HSP90B1	3
Stage IVB nasopharyngeal cancer	1.31e-05	HSP90AA1,HSP90AB1,HSP90B1	3
TNM stage T1-2 basaloid squamous cell carcinoma of the tonsil	1.31e-05	HSP90AA1,HSP90AB1,HSP90B1	3
TNM stage T1-2 oropharyngeal papillary squamous cell carcinoma	1.31e-05	HSP90AA1,HSP90AB1,HSP90B1	3
TNM stage T3 papillary squamous cell carcinoma of the tonsil	1.31e-05	HSP90AA1,HSP90AB1,HSP90B1	3
TNM stage T3 basaloid squamous cell carcinoma of the base of tongue	1.31e-05	HSP90AA1,HSP90AB1,HSP90B1	3
Stage II undifferentiated nasopharyngeal carcinoma	1.31e-05	HSP90AA1,HSP90AB1,HSP90B1	3
Metastatic anal carcinoma	1.31e-05	HSP90AA1,HSP90AB1,HSP90B1	3
High-risk squamous cell cancer of the hypopharynx	1.31e-05	HSP90AA1,HSP90AB1,HSP90B1	3
TNM stage T3 basaloid squamous cell carcinoma of the soft palate	1.31e-05	HSP90AA1,HSP90AB1,HSP90B1	3
TNM stage T1-2 oropharyngeal basaloid squamous cell carcinoma	1.31e-05	HSP90AA1,HSP90AB1,HSP90B1	3
TNM stage T3 oropharyngeal papillary squamous cell carcinoma	1.31e-05	HSP90AA1,HSP90AB1,HSP90B1	3
Recurrent HER2 positive esophageal adenocarcinoma	1.31e-05	HSP90AA1,HSP90AB1,HSP90B1	3
Stage III-IV nonmetastatic hypopharyngeal squamous cell carcinoma	1.31e-05	HSP90AA1,HSP90AB1,HSP90B1	3
TNM stage T3 oropharyngeal basaloid squamous cell carcinoma	1.31e-05	HSP90AA1,HSP90AB1,HSP90B1	3
TNM stage N3 oropharyngeal squamous-cell carcinoma	1.31e-05	HSP90AA1,HSP90AB1,HSP90B1	3
Stage IIA-IIB non-small cell lung carcinoma	1.31e-05	HSP90AA1,HSP90AB1,HSP90B1	3
TNM stage T1-2 papillary squamous cell carcinoma of the soft palate	1.31e-05	HSP90AA1,HSP90AB1,HSP90B1	3
TNM stage T4 loco-regionally advanced squamous cell carcinoma of the head and neck	1.31e-05	HSP90AA1,HSP90AB1,HSP90B1	3
Stage II oropharyngeal squamous cell carcinoma	1.31e-05	HSP90AA1,HSP90AB1,HSP90B1	3
Stage I squamous cell carcinoma of nasopharynx	1.31e-05	HSP90AA1,HSP90AB1,HSP90B1	3
Symptomatic stage metastatic anal cancer	1.31e-05	HSP90AA1,HSP90AB1,HSP90B1	3
Stage II squamous cell carcinoma of nasopharynx	1.31e-05	HSP90AA1,HSP90AB1,HSP90B1	3
TNM stage T1-2 papillary squamous cell carcinoma of the tonsil	1.31e-05	HSP90AA1,HSP90AB1,HSP90B1	3
TNM stage T3 basaloid squamous cell carcinoma of the tonsil	1.31e-05	HSP90AA1,HSP90AB1,HSP90B1	3
Modification of superoxide	1.31e-05	CYCS,NQO1,SOD1	3
Growth of focal adhesions	1.31e-05	FLNA,FLNB,VIM	3
Stage I undifferentiated nasopharyngeal carcinoma	1.31e-05	HSP90AA1,HSP90AB1,HSP90B1	3
TNM stage N0-2c oropharyngeal squamous-cell carcinoma	1.31e-05	HSP90AA1,HSP90AB1,HSP90B1	3
TNM stage T1-2 basaloid squamous cell carcinoma of the soft palate	1.31e-05	HSP90AA1,HSP90AB1,HSP90B1	3
Stage II-III invasive non-metastatic breast cancer	1.31e-05	HSP90AA1,HSP90AB1,HSP90B1	3
TNM stage T3 papillary squamous cell carcinoma of the base of tongue	1.31e-05	HSP90AA1,HSP90AB1,HSP90B1	3
TNM stage T1-2 papillary squamous cell carcinoma of the base of tongue	1.31e-05	HSP90AA1,HSP90AB1,HSP90B1	3
CDKN2A positive oropharyngeal basaloid squamous cell carcinoma	1.31e-05	HSP90AA1,HSP90AB1,HSP90B1	3
Metastatic HER2 positive esophageal adenocarcinoma	1.31e-05	HSP90AA1,HSP90AB1,HSP90B1	3
TNM stage T1-2 basaloid squamous cell carcinoma of the base of tongue	1.31e-05	HSP90AA1,HSP90AB1,HSP90B1	3
Stage III undifferentiated nasopharyngeal carcinoma	1.31e-05	HSP90AA1,HSP90AB1,HSP90B1	3
TNM stage T3 papillary squamous cell carcinoma of the soft palate	1.31e-05	HSP90AA1,HSP90AB1,HSP90B1	3
Stabilization of filaments	1.33e-05	CFL1,DCLK1,DPYSL2,FLNA,IQGAP1,KRT18,MAP1B,MAP4,NQO1,PKM	10
Lung carcinoma	1.34e-05	ACTN1,ACTN4,AHNAK,AIFM1,ALDOA,ALDOC,ANXA2,APEX1,ATP5F1B,ATP5F1D,ATP5IF1,C1QBP,CALD1,CAV1,CAVIN1,CKB,CLTC,COL1A1,DDX3X,EIF2S3,EZR,FH,FLNA,G3BP1,GPI,GSTP1,HLA-B,HSP90AA1,HSP90AB1,HSP90B1,HSPA8,HSPD1,HYOU1,ILF2,ITGA5,ITGB1,LDHA,MAP4,MAPK1,MDH1,MSN,MTHFD2,MYH9,MYL12A,MYL9,NIPSNAP2,NME2,NPM1,NQO1,P4HB,PCNA,PDIA3,PGK1,PKM,PLEC,PRDX1,PRDX4,RACK1,RPL27,RPL5,RPL7,RPS19,RPS27A,S100A11,S100A4,SCP2,SLC25A6,S…	80
Chronic pancreatitis	1.34e-05	CALR,CAPG,HSPA5,P4HB,PKM,PRDX2,UCHL1	7
Enlargement of heart	1.34e-05	ACADVL,ACTC1,AIFM1,CA2,CAPNS1,CAV1,EEF1D,FABP3,FLNC,GNAI2,H2AZ1,HMGB1,LMNA,MAPK1,MYH9,MYL3,MYL9,PDLIM5,PGK1,RAB1A,RTN4,SDHA,SRI,SRSF2,SUCLG1,TLN1,TPI1,VCL,VDAC1,VDAC2	30
Cell movement of phagocytes	1.36e-05	ANXA1,ANXA2,ARHGAP1,C1QBP,CAPG,CAV1,CDC42,COL1A1,CTSZ,FLNA,GNAI2,HMGB1,HSPA5,HSPB1,ITGA5,ITGB1,LGALS1,LGALS3,LMNB1,MYH9,NPM1,NQO1,PLEC,RAP1B,RPL13A,RPS19,RTN4,S100A4,S100A8,SERPINB1,TLN1	31
Cell death of embryonic cell lines	1.39e-05	2210010C04Rik,AIFM1,CAPNS1,CDC42,CYCS,FH,FKBP4,GAPDH,GSTP1,HSPA5,HSPB1,ITGB1,LDHA,P4HB,PDIA3,PRDX6,PTGIS,RTN4,SOD1,STRAP,VDAC1,YWHAQ	22
Infection of cervical cancer cell lines	1.42e-05	ATP5F1B,ATP5IF1,CA2,CCT2,CDC42,CTSZ,CYCS,DDX3X,FAU,HNRNPK,HNRNPU,HSPA9,MAP4,NEK9,NIPSNAP2,PDIA3,PDIA6,PSME2,RAB5C,RAP1B,SRSF2,SSR1,TPT1	23
Shape of cells	1.43e-05	ACTN4,CDC42,FLNA,GPI,ITGB1,VIM	6
Morphology of neurons	1.44e-05	ANXA5,APEX1,CAPZB,CAV1,CDC42,CFL1,CKB,CLTC,DCLK1,DPYSL2,DPYSL3,DPYSL4,FLNA,HNRNPA2B1,HSPD1,IQGAP1,ITGB1,LGALS1,LMNA,LMNB1,MAP1B,MAPK1,MFGE8,MSN,PHB2,PLEC,RAP1B,RTN4,S100A4,SOD1,SYNCRIP,VIM	32
Death of embryo	1.45e-05	CAPNS1,DDX3X,EIF6,HNRNPL,MAP1B,PCNA,PHB2,RPS19,S100A8,TKT,TPT1,VCP	12
Deubiquitination of protein	1.46e-05	EIF3F,PSMA3,PSMA6,PSMA7,PSMB3,PSMB4,PSMB5,PSMB6,PSMC2,PSME2,RPS27A,TFPT,UCHL1,VCP	14
Ototoxicity	1.49e-05	GSTP1,HSP90AA1,HSP90AB1,HSP90B1	4
Metabolism of tricarboxylic acids	1.49e-05	ACO2,CS,GLUD1,IDH3A	4
Cell proliferation of breast cancer cell lines	1.5e-05	ACTN4,ANXA1,ANXA2,C1QBP,CAV1,DPYSL3,ELAVL1,H2AZ1,HNRNPK,HSPA5,ITGA5,ITGB1,LDHA,LGALS1,LGALS3,MAPK1,NQO1,PDIA3,PGRMC1,PKM,PRDX2,PTBP1,RACK1,S100A4,SOD1,TPT1,UBA1,YWHAQ	28
Organization of actin filaments	1.54e-05	ACTN1,ALDOA,CDC42,CFL1,DPYSL2,FLNA,ITGB1,MSN,PLEC,PLS3	10
Phagocytosis of tumor cell lines	1.62e-05	ACTR2,ACTR3,ANXA1,CALR,CDC42,CKB,CLTC,GNAI2,MAPK1,PKM,TLN1,VIM	12
Cystadenocarcinoma	1.68e-05	HSP90AA1,HSP90AB1,HSP90B1,PKM,RPS19,TUBB4B	6
Engulfment of blood cells	1.69e-05	ACTR2,ACTR3,ANXA1,ANXA5,CALR,CAPG,CDC42,CLIC4,GNAI2,GSTP1,HMGB1,HYOU1,LGALS3,MAPK1,MFGE8,NPM1,TLN1	17
Inflammation of lung	1.7e-05	ACO2,ALDOA,ANXA1,ANXA5,CAV1,GAPDH,HMGB1,HSPA5,LGALS1,LGALS3,MYH9,NQO1,P4HB,PDIA3,PRDX1,PRDX6,S100A4,SERPINB1,TKT,TPI1,TUBB	21
Non-small cell lung carcinoma	1.86e-05	ACTN1,ACTN4,AHNAK,AIFM1,ALDOA,ALDOC,ANXA2,APEX1,ATP5F1B,ATP5F1D,ATP5IF1,C1QBP,CALD1,CAV1,CAVIN1,CLTC,COL1A1,DDX3X,EZR,FH,G3BP1,GPI,GSTP1,HLA-B,HSP90AA1,HSP90AB1,HSP90B1,HSPA8,HSPD1,HYOU1,ILF2,ITGA5,ITGB1,LDHA,MAP4,MAPK1,MDH1,MSN,MTHFD2,MYH9,MYL12A,MYL9,NIPSNAP2,NME2,NPM1,NQO1,P4HB,PCNA,PDIA3,PKM,PLEC,PRDX1,PRDX4,RACK1,RPL27,RPL5,RPL7,RPS19,RPS27A,S100A11,SCP2,SLC25A6,SRSF1,SRSF2,TPI1,TPT1,TUBB,TU…	73
Apoptosis of muscle cells	1.89e-05	ACTC1,ALDOA,CALR,CYCS,EEF1D,ELAVL1,GAPDH,GNAI2,HLA-B,HMGB1,HSPB1,HSPD1,MAPK1,MDH1,RTN4,SOD1,TPT1	17
Cell movement of melanoma cell lines	1.92e-05	ACTN4,AHNAK,CNN1,FLNA,GPI,HNRNPA2B1,ITGB1,MSN,PEBP1,PRDX2,S100A11,S100A8	12
Inflammation of body cavity	1.93e-05	ACO2,ACTN4,ALDOA,ANXA1,ANXA5,ARHGDIA,CALR,CAPG,CAV1,CHCHD2,CKB,COL1A1,COL1A2,G3BP1,GAPDH,GNAI2,GSTP1,HMGB1,HSP90B1,HSPA5,KRT18,LGALS1,LGALS3,MFGE8,MYH9,NQO1,P4HB,PDIA3,PDLIM1,PKM,PRDX1,PRDX2,PRDX6,PSMB5,RACK1,RIDA,S100A4,S100A8,SCP2,SERPINB1,SOD1,SRSF2,TKT,TPI1,TUBB,UCHL1	46
Reorganization of cytoskeleton	1.93e-05	ANXA1,ARHGAP1,ARHGDIA,CDC42,CFL1,DPYSL2,EZR,FLNA,FLNC,HMGB1,MSN,MYH9,PLS3,VIM	14
Hematologic cancer of cells	2.01e-05	AHNAK,ANXA1,ANXA2,ANXA6,ARHGAP1,CALD1,CAV1,CCT3,CFL1,COL1A1,COL1A2,CSNK2B,DDX3X,ELAVL1,G3BP1,GNAI2,GOT2,HLA-B,HMGB1,HNRNPA2B1,HNRNPU,HSP90AA1,HSP90AB1,HSP90B1,HSPA5,HSPA8,HSPB1,IDH3A,IQGAP1,ITGA5,ITGB1,LDHA,LGALS1,MAPK1,NAP1L1,NPM1,NQO1,PCNA,PDLIM5,PGK1,PLS3,PNP,PRDX1,PSMB5,PSMB6,RACK1,RPL13,RPL35,RPL5,RPS2,RPS20,S100A4,SERPINH1,SLC25A3,SRSF2,STK17B,SUCLG1,SYNCRIP,TUBB4B,TUBB6,UCHL1,VCP,VDAC1,VDA…	67
Severe psychological disorder	2.01e-05	AK2,ALDOC,ANXA6,ATP5F1C,CA2,CAV1,CSRP1,DPYSL2,EIF6,FKBP4,GSTP1,HADH,HLA-B,LGALS1,LGALS3,MDH1,MYH9,PGAM1,PRDX1,PRDX2,PRDX6,PSMA7,PSMB4,PTGIS,RTN4,SFPQ,SND1,SSR1,TAX1BP3,VDAC1,VIM,YWHAE,YWHAH	33
Infection of embryonic cell lines	2.03e-05	HMGB1,HNRNPH1,HSPA5,MAP4,PCBP2,PLOD2,PSMA3,PSMA7,PSMB6,RNH1,RPL10A,RPL12,RPL18,RPL5,SNRPA,TAGLN2,ZYX	17
Cell movement of carcinoma cell lines	2.04e-05	C1QBP,CALR,CAPNS1,CAV1,CDC42,CSNK2B,EIF3F,EZR,FSCN1,HNRNPA2B1,ITGA5,ITGB1,MAP4,PKM,RAP1B,S100A4,TAGLN2,VIM,ZYX	19
Neuritogenesis	2.1e-05	ACTR3,ARHGDIA,CALD1,CAPNS1,CAPZB,CAV1,CDC42,CFL1,CKB,CSRP1,DCLK1,DPYSL2,DPYSL3,DPYSL4,EZR,FLNA,HMGB1,HNRNPK,HSP90AA1,HSP90AB1,ITGB1,LMNB1,MAP1B,MAPK1,MSN,PDIA3,RAP1B,RTN4,SOD1,UCHL1,VIM,YWHAH	32
Synthesis of amino acids	2.1e-05	BCAT2,CS,GLUD1,GOT2,PKM,PSAT1,PSPH,PYCR1,SHMT2	9
Abnormal morphology of body cavity	2.18e-05	ACADVL,ACTC1,ACTN4,AIFM1,APEX1,ARHGDIA,BCAT2,CA2,CALR,CAPNS1,CAV1,EEF1D,ELAVL1,EZR,FABP3,FKBP4,FLNA,FLNC,G6PD,GNAI2,H2AZ1,HADH,HADHA,HMGB1,HSP90B1,IQGAP1,ITGB1,KRT18,LGALS3,LMNA,LMNB1,MAPK1,MFGE8,MSN,MTHFD2,MYH9,MYL3,MYL9,NQO1,PDLIM5,PGK1,PHB2,PLEC,PRDX1,PRDX2,PTGIS,RAB1A,RTN4,SCP2,SDHA,SOD1,SRI,SRSF2,SUCLG1,TLN1,TPI1,VCL,VDAC1,VDAC2,YWHAE	60
Initiation of translation of mRNA	2.19e-05	DDX3X,EIF2S3,EIF3F,EIF3K,EIF3L,HSPB1,RPS3A	7
Cross-linkage of actin filaments	2.21e-05	CALD1,CDC42,FLNA,IQGAP1	4
Morphology of intercalated disks	2.21e-05	CALR,CAPZB,PLEC,VCL	4
Migration of myeloid cells	2.32e-05	ANXA1,ARHGAP1,CDC42,COL1A1,GNAI2,HMGB1,ITGB1,LGALS1,LGALS3,MYH9,RAP1B,RTN4,S100A8,TLN1	14
Dystrophy of muscle	2.33e-05	AHNAK,CALD1,CAP1,CFL1,COL1A1,COL1A2,CYCS,ITGB1,LMNA,MYL3,PGRMC1,PLEC,PLOD2,PLS3,S100A11,SERPINH1,TAGLN,TAX1BP3	18
Development of benign tumor	2.38e-05	ALDOC,ANXA2,ANXA5,CA2,CALR,CAV1,DPYSL4,FABP3,FKBP10,GSTA3,GSTP1,HLA-B,HSP90AB1,ITGB1,LGALS1,LGALS3,MSN,MYH9,PRDX1,PRDX2,PRDX6,PSAT1,PTGIS,S100A11,S100A4,S100A8,SRSF1	27
Interphase	2.42e-05	ACTR1A,ANXA2,CAPNS1,CAV1,CDC42,CSNK2B,DDX3X,DYNLL1,ELAVL1,FH,FLNA,GPI,HSP90AA1,HSPB1,ITGA5,ITGB1,LGALS1,LGALS3,LMNA,LMNB1,MAPK1,NEK9,NPM1,PCNA,PKM,PPP2CB,RACK1,RPL11,RPL5,RPL7A,SRSF2,TCP1,TUBB,TUBB4B,YWHAE,YWHAQ	36
Progressive myopathy	2.44e-05	AHNAK,CALD1,CAP1,CFL1,COL1A1,COL1A2,CYCS,LMNA,MYL3,PGRMC1,PLEC,PLOD2,PLS3,S100A11,SERPINH1,TAX1BP3,TUBB4B	17
Turnover of focal adhesions	2.44e-05	CAV1,EZR,ITGB1,PLEC,VCL	5
Stress response of tumor cell lines	2.46e-05	CALR,HSP90B1,HSPA5,HSPA9,NQO1,PRDX6,VCP	7
Autophagy	2.46e-05	CALR,CAPNS1,CLTC,CSNK2B,DYNLL1,EEF2,EIF2S1,HMGB1,HSP90AA1,HSPA5,HSPA8,KRT18,MYL3,NQO1,PKM,PLS3,RAB1A,RAB7A,RACK1,S100A8,SERPINH1,SOD1,TUFM,VCP,VDAC1,YWHAQ	26
Rheumatoid arthritis	2.48e-05	AK2,ALDOA,ANXA1,CA2,CALD1,CALR,CHCHD2,DYNLL1,EEF1G,EEF2,FAU,GLIPR2,HLA-B,HMGB1,HSP90B1,HSPA8,HSPD1,ITGA5,LGALS1,MYL12A,PDIA3,PGK1,PRDX1,PRDX2,PTGIS,RPL11,RPL15,RPL18A,RPS16,RPS18,RPS3,S100A8,SND1,STK17B,VIM	35
Autosomal recessive myopathy	2.5e-05	AHNAK,CALR,CCT5,HADHA,HSP90B1,HSPA5,HSPB1,ITGB1,LMNA,NEK9,PLEC,PSMB5,SUCLG1,UCHL1,VCP	15

## Sheet: B.  120 Canonical Pathways
© 2000-2020 QIAGEN. All rights reserved.
Ingenuity Canonical Pathways	p-value	Ratio	Molecules
EIF2 Signaling	5.01187e-51	0.246	ACTC1,EIF2S1,EIF2S3,EIF3F,EIF3K,EIF3L,FAU,HSPA5,MAPK1,PABPC1,PTBP1,RAP1B,RPL10A,RPL11,RPL12,RPL13,RPL13A,RPL14,RPL15,RPL18,RPL18A,RPL21,RPL24,RPL27,RPL28,RPL30,RPL35,RPL35A,RPL5,RPL6,RPL7,RPL7A,RPL8,RPL9,RPLP0,RPS10,RPS12,RPS16,RPS17,RPS18,RPS19,RPS2,RPS20,RPS23,RPS25,RPS26,RPS27,RPS27A,RPS3,RPS3A,RPS4Y2,RPS5,RPS7,RPS8,RRAS
Regulation of eIF4 and p70S6K Signaling	3.98107e-27	0.204	EIF2S1,EIF2S3,EIF3F,EIF3K,EIF3L,FAU,ITGA5,ITGB1,MAPK1,PABPC1,PPP2CB,RAP1B,RPS10,RPS12,RPS16,RPS17,RPS18,RPS19,RPS2,RPS20,RPS23,RPS25,RPS26,RPS27,RPS27A,RPS3,RPS3A,RPS4Y2,RPS5,RPS7,RPS8,RRAS
mTOR Signaling	1.25893e-18	0.133	CDC42,EIF3F,EIF3K,EIF3L,FAU,MAPK1,PPP2CB,RAP1B,RPS10,RPS12,RPS16,RPS17,RPS18,RPS19,RPS2,RPS20,RPS23,RPS25,RPS26,RPS27,RPS27A,RPS3,RPS3A,RPS4Y2,RPS5,RPS7,RPS8,RRAS
Coronavirus Pathogenesis Pathway	7.94328e-16	0.147	FAU,MAPK1,NPM1,RPS10,RPS12,RPS16,RPS17,RPS18,RPS19,RPS2,RPS20,RPS23,RPS25,RPS26,RPS27,RPS27A,RPS3,RPS3A,RPS4Y2,RPS5,RPS7,RPS8
Remodeling of Epithelial Adherens Junctions	3.16228e-15	0.235	ACTC1,ACTN1,ACTN4,ACTR2,ACTR3,ARPC5,IQGAP1,RAB5B,RAB5C,RAB7A,TUBB,TUBB2B,TUBB4B,TUBB6,VCL,ZYX
Actin Cytoskeleton Signaling	3.16228e-14	0.11	ACTC1,ACTN1,ACTN4,ACTR2,ACTR3,ARPC5,CDC42,CFL1,EZR,FLNA,IQGAP1,ITGA5,ITGB1,MAPK1,MSN,MYH9,MYL12A,MYL3,MYL6B,MYL9,RAP1B,RRAS,TLN1,VCL
Epithelial Adherens Junction Signaling	1.58489e-13	0.132	ACTC1,ACTN1,ACTN4,ACTR2,ACTR3,ARPC5,CDC42,IQGAP1,MYH9,MYL3,MYL6B,MYL9,RAP1B,RRAS,TUBB,TUBB2B,TUBB4B,TUBB6,VCL,ZYX
Integrin Signaling	1e-11	0.0986	ACTC1,ACTN1,ACTN4,ACTR2,ACTR3,Arf2,ARF4,ARPC5,CAPNS1,CAV1,CDC42,ITGA5,ITGB1,MAPK1,MYL12A,MYL9,RAP1B,RRAS,TLN1,VCL,ZYX
Protein Ubiquitination Pathway	2.51189e-11	0.0842	DNAJB11,HLA-B,HSP90AA1,HSP90AB1,HSP90B1,HSPA5,HSPA8,HSPA9,HSPB1,HSPD1,PSMA3,PSMA6,PSMA7,PSMB3,PSMB4,PSMB5,PSMB6,PSMC2,PSME2,RPS27A,UBA1,UBE2K,UCHL1
Glycolysis I	7.94328e-11	0.346	ALDOA,ALDOC,GAPDH,GAPDHS,GPI,PGAM1,PGK1,PKM,TPI1
Gluconeogenesis I	7.94328e-11	0.346	ALDOA,ALDOC,GAPDH,GAPDHS,GPI,MDH1,MDH2,PGAM1,PGK1
ILK Signaling	6.16595e-10	0.0947	ACTC1,ACTN1,ACTN4,CDC42,CFL1,FLNA,FLNB,FLNC,ITGB1,KRT18,MAPK1,MYH9,MYL3,MYL6B,MYL9,PPP2CB,VCL,VIM
Caveolar-mediated Endocytosis Signaling	8.31764e-10	0.164	ACTC1,CAV1,CAVIN1,COPE,FLNA,FLNB,FLNC,HLA-B,ITGA5,ITGB1,RAB5B,RAB5C
TCA Cycle II (Eukaryotic)	1.38038e-09	0.333	ACO2,CS,FH,IDH3A,MDH1,MDH2,SDHA,SUCLG1
Regulation of Actin-based Motility by Rho	1.51356e-09	0.138	ACTC1,ACTR2,ACTR3,ARHGDIA,ARPC5,CDC42,CFL1,ITGA5,ITGB1,MYL12A,MYL3,MYL6B,MYL9
RhoGDI Signaling	1.94984e-09	0.0944	ACTC1,ACTR2,ACTR3,ARHGAP1,ARHGDIA,ARPC5,CDC42,CFL1,EZR,GNAI2,ITGA5,ITGB1,MSN,MYL12A,MYL3,MYL6B,MYL9
Regulation of Cellular Mechanics by Calpain Protease	3.0903e-09	0.169	ACTN1,ACTN4,CAPNS1,EZR,ITGA5,ITGB1,MAPK1,RAP1B,RRAS,TLN1,VCL
Sirtuin Signaling Pathway	3.38844e-09	0.0722	APEX1,ATP5F1A,ATP5F1B,ATP5F1C,ATP5F1D,ATP5PB,G6PD,GLUD1,GOT2,LDHA,MAPK1,NQO1,PGAM1,PGK1,SDHA,SLC25A5,SLC25A6,SOD1,TIMM50,VDAC1,VDAC2
Germ Cell-Sertoli Cell Junction Signaling	6.76083e-09	0.0936	ACTC1,ACTN1,ACTN4,CDC42,CFL1,IQGAP1,ITGB1,MAPK1,RAP1B,RRAS,TUBB,TUBB2B,TUBB4B,TUBB6,VCL,ZYX
14-3-3-mediated Signaling	7.24436e-09	0.11	MAPK1,PDIA3,RAP1B,RRAS,TUBB,TUBB2B,TUBB4B,TUBB6,VIM,YWHAB,YWHAE,YWHAH,YWHAQ,YWHAZ
Signaling by Rho Family GTPases	3.23594e-08	0.0738	ACTC1,ACTR2,ACTR3,ARPC5,CDC42,CFL1,EZR,GNAI2,IQGAP1,ITGA5,ITGB1,MAPK1,MSN,MYL12A,MYL3,MYL6B,MYL9,VIM
PI3K/AKT Signaling	6.45654e-08	0.0857	CDC37,HSP90AA1,HSP90AB1,HSP90B1,ITGA5,ITGB1,MAPK1,PPP2CB,RAP1B,RRAS,YWHAB,YWHAE,YWHAH,YWHAQ,YWHAZ
Phagosome Maturation	6.60693e-08	0.0927	CALR,CTSZ,DYNLL1,HLA-B,PRDX1,PRDX2,PRDX6,RAB5B,RAB5C,RAB7A,TUBB,TUBB2B,TUBB4B,TUBB6
Virus Entry via Endocytic Pathways	7.07946e-08	0.112	ACTC1,CAV1,CDC42,CLTC,FLNA,FLNB,FLNC,HLA-B,ITGA5,ITGB1,RAP1B,RRAS
Estrogen Receptor Signaling	1.31826e-07	0.061	ATP5F1A,ATP5F1C,ATP5F1D,ATP5PB,CAV1,CFL1,GNAI2,HNRNPD,HSP90AA1,HSP90AB1,HSP90B1,MAPK1,MYL12A,MYL3,MYL6B,MYL9,PCNA,PDIA3,RAP1B,RRAS
PAK Signaling	2.23872e-07	0.113	CDC42,CFL1,ITGA5,ITGB1,MAPK1,MYL12A,MYL3,MYL6B,MYL9,RAP1B,RRAS
Clathrin-mediated Endocytosis Signaling	2.34423e-07	0.0777	ACTC1,ACTR2,ACTR3,ARPC5,CDC42,CLTC,CSNK2B,HSPA8,ITGA5,ITGB1,RAB5B,RAB5C,RAB7A,RPS27A,S100A8
Cdc42 Signaling	2.34423e-07	0.0838	ACTR2,ACTR3,ARPC5,CDC42,CFL1,HLA-B,IQGAP1,ITGA5,ITGB1,MAPK1,MYL12A,MYL3,MYL6B,MYL9
VEGF Signaling	2.75423e-07	0.111	ACTC1,ACTN1,ACTN4,EIF2S1,EIF2S3,ELAVL1,MAPK1,RAP1B,RRAS,VCL,YWHAE
RhoA Signaling	3.38844e-07	0.0976	ACTC1,ACTR2,ACTR3,ARHGAP1,ARPC5,CFL1,EZR,MSN,MYL12A,MYL3,MYL6B,MYL9
p70S6K Signaling	5.62341e-07	0.093	EEF2,GNAI2,MAPK1,PDIA3,PPP2CB,RAP1B,RRAS,YWHAB,YWHAE,YWHAH,YWHAQ,YWHAZ
Paxillin Signaling	6.76083e-07	0.102	ACTC1,ACTN1,ACTN4,CDC42,ITGA5,ITGB1,MAPK1,RAP1B,RRAS,TLN1,VCL
Sertoli Cell-Sertoli Cell Junction Signaling	8.12831e-07	0.0757	ACTC1,ACTN1,ACTN4,CDC42,ITGA5,ITGB1,MAPK1,RAP1B,RRAS,TUBB,TUBB2B,TUBB4B,TUBB6,VCL
Rac Signaling	9.77237e-07	0.0982	ACTR2,ACTR3,ARPC5,CDC42,CFL1,IQGAP1,ITGA5,ITGB1,MAPK1,RAP1B,RRAS
Role of PKR in Interferon Induction and Antiviral Response	1.51356e-06	0.094	CYCS,EIF2S1,HMGB1,HSP90AA1,HSP90AB1,HSP90B1,HSPA5,HSPA8,HSPA9,MAPK1,NPM1
Unfolded protein response	1.7378e-06	0.143	CALR,HSP90B1,HSPA5,HSPA8,HSPA9,P4HB,PDIA6,VCP
Mitochondrial Dysfunction	1.90546e-06	0.076	ACO2,AIFM1,ATP5F1A,ATP5F1B,ATP5F1C,ATP5F1D,ATP5PB,COX4I1,CYCS,HSD17B10,SDHA,VDAC1,VDAC2
Isoleucine Degradation I	2.75423e-06	0.312	ACAT2,BCAT2,ECHS1,HADHA,HSD17B10
Semaphorin Signaling in Neurons	3.01995e-06	0.133	ARHGAP1,CDC42,CFL1,DPYSL2,DPYSL3,DPYSL4,ITGB1,MAPK1
Huntington's Disease Signaling	3.16228e-06	0.0633	ATP5F1A,ATP5F1B,ATP5F1C,ATP5F1D,ATP5PB,CAPNS1,CLTC,CYCS,HSPA5,HSPA8,HSPA9,MAPK1,PSME2,RPS27A,SDHA
BAG2 Signaling Pathway	3.16228e-06	0.163	ANXA2,HSP90AA1,HSPA5,HSPA8,HSPA9,MAPK1,PSME2
Semaphorin Neuronal Repulsive Signaling Pathway	4.2658e-06	0.0846	CFL1,DPYSL2,DPYSL3,DPYSL4,ITGA5,ITGB1,MYL12A,MYL3,MYL6B,MYL9,RRAS
Axonal Guidance Signaling	4.36516e-06	0.0455	ACTR2,ACTR3,ARPC5,CDC42,CFL1,DPYSL2,GNAI2,ITGA5,ITGB1,MAPK1,MYL12A,MYL3,MYL6B,MYL9,PDIA3,RAP1B,RRAS,RTN4,TUBB,TUBB2B,TUBB4B,TUBB6
NRF2-mediated Oxidative Stress Response	5.7544e-06	0.0688	ACTC1,DNAJB11,GSTA3,GSTP1,MAPK1,MGST3,NQO1,PRDX1,RAP1B,RRAS,SOD1,UBE2K,VCP
Leukocyte Extravasation Signaling	9.12011e-06	0.066	ACTC1,ACTN1,ACTN4,ARHGAP1,CDC42,EZR,GNAI2,ITGA5,ITGB1,MAPK1,MSN,RAP1B,VCL
Actin Nucleation by ARP-WASP Complex	1.20226e-05	0.111	ACTR2,ACTR3,ARPC5,CDC42,ITGA5,ITGB1,RAP1B,RRAS
FAK Signaling	1.28825e-05	0.0947	ACTC1,CAPNS1,ITGA5,ITGB1,MAPK1,RAP1B,RRAS,TLN1,VCL
HIF1α Signaling	1.38038e-05	0.0634	APEX1,GPI,HSP90AA1,HSPA5,HSPA8,HSPA9,LDHA,MAPK1,PKM,RACK1,RAP1B,RRAS,VIM
Reelin Signaling in Neurons	2.51189e-05	0.0775	ACTR2,ACTR3,ARPC5,CDC42,CFL1,ITGA5,ITGB1,MAP1B,MAPK1,RAP1B
IGF-1 Signaling	2.63027e-05	0.0865	CSNK2B,MAPK1,RAP1B,RRAS,YWHAB,YWHAE,YWHAH,YWHAQ,YWHAZ
Aldosterone Signaling in Epithelial Cells	2.69153e-05	0.0696	DNAJB11,HSP90AA1,HSP90AB1,HSP90B1,HSPA5,HSPA8,HSPA9,HSPB1,HSPD1,MAPK1,PDIA3
Protein Kinase A Signaling	3.63078e-05	0.0451	APEX1,FLNA,FLNB,FLNC,GNAI2,MAPK1,MYL12A,MYL3,MYL6B,MYL9,PDIA3,RAP1B,TIMM50,YWHAB,YWHAE,YWHAH,YWHAQ,YWHAZ
ERK/MAPK Signaling	3.63078e-05	0.0622	HSPB1,ITGA5,ITGB1,MAPK1,PPP2CB,RAP1B,RRAS,TLN1,YWHAB,YWHAH,YWHAQ,YWHAZ
Natural Killer Cell Signaling	4.46684e-05	0.0609	CDC42,CFL1,COL1A1,COL1A2,HLA-B,HSPA5,HSPA8,HSPA9,ITGB1,MAPK1,RAP1B,RRAS
Glutaryl-CoA Degradation	7.76247e-05	0.25	ACAT2,HADH,HADHA,HSD17B10
Fcγ Receptor-mediated Phagocytosis in Macrophages and Monocytes	8.31764e-05	0.0851	ACTC1,ACTR2,ACTR3,ARPC5,CDC42,EZR,MAPK1,TLN1
Ephrin Receptor Signaling	8.91251e-05	0.0611	ACTR2,ACTR3,ARPC5,CDC42,CFL1,GNAI2,ITGA5,ITGB1,MAPK1,RAP1B,RRAS
Neuregulin Signaling	9.77237e-05	0.0833	HSP90AA1,HSP90AB1,HSP90B1,ITGA5,ITGB1,MAPK1,RAP1B,RRAS
ERK5 Signaling	0.0001	0.0972	RAP1B,RRAS,YWHAB,YWHAE,YWHAH,YWHAQ,YWHAZ
Fatty Acid β-oxidation I	0.000104713	0.156	ECHS1,HADH,HADHA,HSD17B10,SCP2
Superpathway of Serine and Glycine Biosynthesis I	0.000112202	0.429	PSAT1,PSPH,SHMT2
Aspartate Degradation II	0.000112202	0.429	GOT2,MDH1,MDH2
Hypoxia Signaling in the Cardiovascular System	0.000120226	0.0946	HSP90AA1,HSP90AB1,HSP90B1,LDHA,NQO1,P4HB,UBE2K
Agrin Interactions at Neuromuscular Junction	0.000165959	0.0897	ACTC1,CDC42,ITGA5,ITGB1,MAPK1,RAP1B,RRAS
Glucocorticoid Receptor Signaling	0.000177828	0.0446	ANXA1,FKBP4,HMGB1,HSP90AA1,HSP90AB1,HSP90B1,HSPA5,HSPA8,HSPA9,KRT18,KRT76,MAPK1,RAP1B,RRAS,YWHAH
Gap Junction Signaling	0.000204174	0.0556	ACTC1,CAV1,GNAI2,MAPK1,PDIA3,RAP1B,RRAS,TUBB,TUBB2B,TUBB4B,TUBB6
Apelin Adipocyte Signaling Pathway	0.000229087	0.0854	GNAI2,GPX8,GSTP1,MAPK1,MGST3,PRDX6,SOD1
Oxidative Phosphorylation	0.000234423	0.0734	ATP5F1A,ATP5F1B,ATP5F1C,ATP5F1D,ATP5PB,COX4I1,CYCS,SDHA
Endoplasmic Reticulum Stress Pathway	0.000239883	0.19	CALR,EIF2S1,HSP90B1,HSPA5
Sucrose Degradation V (Mammalian)	0.00025704	0.333	ALDOA,ALDOC,TPI1
Antigen Presentation Pathway	0.000275423	0.128	CALR,HLA-B,PDIA3,PSMB5,PSMB6
Synaptogenesis Signaling Pathway	0.000275423	0.0449	ACTR2,ACTR3,ARPC5,CDC42,CFL1,HSPA8,MAP1B,MAPK1,NAP1L1,RAB5B,RAB5C,RAP1B,RRAS,TLN1
Xenobiotic Metabolism AHR Signaling Pathway	0.000288403	0.0824	GSTA3,GSTP1,HSP90AA1,HSP90AB1,HSP90B1,MGST3,NQO1
Aryl Hydrocarbon Receptor Signaling	0.00030903	0.0629	GSTA3,GSTP1,HSP90AA1,HSP90AB1,HSP90B1,HSPB1,MAPK1,MGST3,NQO1
Tryptophan Degradation III (Eukaryotic)	0.000346737	0.174	ACAT2,HADH,HADHA,HSD17B10
fMLP Signaling in Neutrophils	0.000363078	0.069	ACTR2,ACTR3,ARPC5,CDC42,GNAI2,MAPK1,RAP1B,RRAS
Pentose Phosphate Pathway	0.000371535	0.3	G6PD,PGD,TKT
Role of Tissue Factor in Cancer	0.000380189	0.0684	CDC42,CFL1,ITGB1,MAPK1,P4HB,PDIA6,RAP1B,RRAS
Glutathione Redox Reactions I	0.00040738	0.167	GPX8,GSTP1,MGST3,PRDX6
Prostate Cancer Signaling	0.000436516	0.0769	GSTP1,HSP90AA1,HSP90AB1,HSP90B1,MAPK1,RAP1B,RRAS
Inhibition of ARE-Mediated mRNA Degradation Pathway	0.000501187	0.0656	MAPK1,PPP2CB,PSME2,YWHAB,YWHAE,YWHAH,YWHAQ,YWHAZ
Phospholipase C Signaling	0.000524807	0.0467	AHNAK,CDC42,ITGA5,ITGB1,MAPK1,MYL12A,MYL3,MYL6B,MYL9,PEBP1,RAP1B,RRAS
PTEN Signaling	0.000630957	0.0635	CDC42,CSNK2B,ITGA5,ITGB1,MAPK1,RAP1B,RRAS,YWHAH
Agranulocyte Adhesion and Diapedesis	0.000691831	0.0518	ACTC1,EZR,GNAI2,ITGA5,ITGB1,MSN,MYH9,MYL3,MYL6B,MYL9
Apoptosis Signaling	0.000724436	0.0707	AIFM1,CAPNS1,CYCS,LMNA,MAPK1,RAP1B,RRAS
Apelin Cardiomyocyte Signaling Pathway	0.000724436	0.0707	GNAI2,MAPK1,MYL12A,MYL3,MYL6B,MYL9,PDIA3
Ephrin B Signaling	0.000724436	0.0833	CAP1,CDC42,CFL1,GNAI2,HNRNPK,MAPK1
Gα12/13 Signaling	0.000776247	0.0615	CDC42,MAPK1,MYL12A,MYL3,MYL6B,MYL9,RAP1B,RRAS
Cell Cycle: G2/M DNA Damage Checkpoint Regulation	0.000812831	0.102	YWHAB,YWHAE,YWHAH,YWHAQ,YWHAZ
CXCR4 Signaling	0.000954993	0.0539	CDC42,GNAI2,MAPK1,MYL12A,MYL3,MYL6B,MYL9,RAP1B,RRAS
Macropinocytosis Signaling	0.000977237	0.0789	ACTN4,CDC42,ITGA5,ITGB1,RAP1B,RRAS
Cardiac Hypertrophy Signaling	0.00102329	0.0458	CDC42,GNAI2,HSPB1,MAPK1,MYL12A,MYL3,MYL6B,MYL9,PDIA3,RAP1B,RRAS
Colanic Acid Building Blocks Biosynthesis	0.00107152	0.214	GALK1,GPI,UGDH
Telomerase Signaling	0.00114815	0.0654	HSP90AA1,HSP90AB1,HSP90B1,MAPK1,PPP2CB,RAP1B,RRAS
Insulin Secretion Signaling Pathway	0.00114815	0.0453	EIF2S1,EIF2S3,MAPK1,PABPC1,PDHB,PDIA3,RAP1B,SEC61B,SPCS2,SSR1,SSR4
Thrombin Signaling	0.00120226	0.0481	CDC42,GNAI2,MAPK1,MYL12A,MYL3,MYL6B,MYL9,PDIA3,RAP1B,RRAS
Renal Cell Carcinoma Signaling	0.00125893	0.075	CDC42,FH,MAPK1,RAP1B,RPS27A,RRAS
Pentose Phosphate Pathway (Oxidative Branch)	0.00131826	0.5	G6PD,PGD
Hepatic Fibrosis Signaling Pathway	0.00138038	0.038	CDC42,COL1A1,COL1A2,GNAI2,ITGA5,ITGB1,MAPK1,MYL12A,MYL3,MYL6B,MYL9,RAP1B,RRAS,SDHA
Parkinson's Signaling	0.00162181	0.188	CYCS,MAPK1,UCHL1
HIPPO signaling	0.0017378	0.0706	PPP2CB,YWHAB,YWHAE,YWHAH,YWHAQ,YWHAZ
Serine Biosynthesis	0.00213796	0.4	PSAT1,PSPH
Xenobiotic Metabolism CAR Signaling Pathway	0.00223872	0.0476	GSTA3,GSTP1,HSP90AA1,HSP90AB1,HSP90B1,MAPK1,MGST3,PPP2CB,RACK1
Necroptosis Signaling Pathway	0.0025704	0.051	CAPNS1,GLUD1,SLC25A3,SLC25A5,SLC25A6,TIMM50,VDAC1,VDAC2
Valine Degradation I	0.00269153	0.158	BCAT2,ECHS1,HADHA
Amyotrophic Lateral Sclerosis Signaling	0.00338844	0.0619	CAPNS1,CYCS,RAB5B,RAB5C,SOD1,SSR4
Cellular Effects of Sildenafil (Viagra)	0.00363078	0.0534	ACTC1,MYH9,MYL12A,MYL3,MYL6B,MYL9,PDIA3
Tight Junction Signaling	0.00389045	0.0476	ACTC1,CDC42,MYH9,MYL3,MYL6B,MYL9,PPP2CB,VCL
Calcium Signaling	0.00398107	0.0437	ACTC1,CALR,MAPK1,MYH9,MYL3,MYL6B,MYL9,RAP1B,Tpm2
Xenobiotic Metabolism Signaling	0.00416869	0.0383	GSTA3,GSTP1,HSP90AA1,HSP90AB1,HSP90B1,MAPK1,MGST3,NQO1,PPP2CB,RAP1B,RRAS
PPAR Signaling	0.0047863	0.0577	HSP90AA1,HSP90AB1,HSP90B1,MAPK1,RAP1B,RRAS
Xenobiotic Metabolism General Signaling Pathway	0.0057544	0.049	GSTA3,GSTP1,MAPK1,MGST3,NQO1,RAP1B,RRAS
Superoxide Radicals Degradation	0.00588844	0.25	NQO1,SOD1
HGF Signaling	0.00645654	0.0541	CDC42,ITGA5,ITGB1,MAPK1,RAP1B,RRAS
Chemokine Signaling	0.00691831	0.0625	CFL1,GNAI2,MAPK1,RAP1B,RRAS
Folate Transformations I	0.0074131	0.222	MTHFD2,SHMT2
NF-κB Activation by Viruses	0.00776247	0.061	ITGA5,ITGB1,MAPK1,RAP1B,RRAS
PPARα/RXRα Activation	0.00794328	0.0421	GOT2,HSP90AA1,HSP90AB1,HSP90B1,MAPK1,PDIA3,RAP1B,RRAS
Ketolysis	0.00933254	0.2	ACAT2,HADHA
PDGF Signaling	0.00933254	0.0581	CAV1,CSNK2B,MAPK1,RAP1B,RRAS

## Sheet: C. 18 Networks
© 2000-2020 QIAGEN. All rights reserved.
ID	Molecules in Network	Score	Focus Molecules	Top Diseases and Functions
1	COPE,EEF1G,HMGB1,HNRNPK,HNRNPU,ILF2,NCL,NPM1,P-TEFb,PCBP2,PTBP1,RAS,RNH1,Rnr,RPL10A,RPL12,RPL13,RPL13A,RPL14,RPL18,RPL18A,RPL28,RPL30,RPL6,RPL7,RPLP0,SEC61B,SENP3,snRNP,SNRPA,SNRPD2,SRSF1,SSR1,SSR4,TUFM	58	31	[Protein Synthesis, RNA Damage and Repair, RNA Post-Transcriptional Modification]
2	14-3-3(β,γ,θ,η,ζ),14-3-3(η,θ,ζ),ALDOA,BCAT2,CCT2,CCT3,CCT4,CCT5,CCT6A,CCT8,CDC37,CSNK2B,EEF2,HNRNPH1,HSP90AA1,Insulin,Lh,NAP1L1,NIPSNAP2,PGK1,PGRMC1,PPP2CB,RAB14,SLC25A6,TCP1,TIMM50,TUBB2B,TUBB4B,TUBB6,VCP,YWHAB,YWHAE,YWHAH,YWHAQ,YWHAZ	58	31	[Cell-To-Cell Signaling and Interaction, Cellular Assembly and Organization, Reproductive System Development and Function]
3	60S ribosomal subunit,ACO2,ADRB,ANXA1,ANXA5,CA2,CAPNS1,caspase,CLIC4,cytochrome C,DDX3X,ECHS1,Ecm,EIF3F,EIF3L,G3BP1,GPI,Hsp27,Ifn gamma,PABPC1,RAB1A,RPL11,RPL15,RPL21,RPL24,RPL27,RPL35,RPL35A,RPL5,RPL7A,RPL8,RPL9,SND1,SRI,Vegf	47	27	[Cancer, Protein Synthesis, RNA Damage and Repair]
4	Calcineurin A,Calcineurin protein(s),CHCHD2,Dynein,Eif2,EIF3,EIF3K,Eif4g,FAU,FKBP,FKBP10,FKBP11,FKBP4,Jnk,LDH (family),Ribosomal 40s subunit,RPS10,RPS12,RPS16,RPS17,RPS18,RPS19,RPS2,RPS20,RPS23,RPS25,RPS26,RPS27,RPS27A,RPS3,RPS3A,RPS4Y2,RPS5,RPS7,RPS8	42	25	[Cancer, Protein Synthesis, RNA Damage and Repair]
5	ACTC1,ACTN1,ACTN4,ACTR1A,ACTR2,ACTR3,ANXA2,ARPC5,ATPase,CALD1,Calmodulin,CaMKII,CAPZA1,CAPZB,CLTC,FLNA,FLNB,Hsp90,IQGAP1,Mapk,MIR124,MYH9,MYL12A,MYL3,MYL6B,MYL9,Ngf,PLEC,PP2A,PTGIS,Rlc,S100A4,TUBB,tubulin,WDR1	42	25	[Cellular Assembly and Organization, Cellular Function and Maintenance, Embryonic Development]
6	14-3-3 (β,ε,ζ),ALDOC,AMPK,BLVRB,BTF3,CS,EGLN,EIF2S3,EIF6,FH,FSCN1,GRPEL1,HDLBP,Hif1,HLA-B,IDH3A,Lamin b,LDHA,Lfa-1,malate dehydrogenase,MDH1,MDH2,PARP,PDHB,PGAM1,Pgk,Pkc(s),PKM,pyruvate dehydrogenase,SDHA,SEC13,SEC22B,SHMT2,TKT,TPI1	40	24	[Cellular Function and Maintenance, Lipid Metabolism, Small Molecule Biochemistry]
7	AIFM1,AK2,CD3,COX4I1,creatine kinase,EEF1D,GAPDH,GARS1,H2AZ1,HDL,hemoglobin,Histone h2a,Histone h3,Histone h4,HSPA9,HSPD1,Immunoglobulin,Importin beta,LMNB1,PCNA,PDLIM5,PHB2,PIR,PNP,PTGR1,PYCR1,RPN1,SRC (family),STAT5a/b,STK17B,SUCLG1,SYNCRIP,TCR,TPT1,UBE2K	37	23	[Neurological Disease, Nucleic Acid Metabolism, Small Molecule Biochemistry]
8	ADCY,AHNAK,AIMP2,APEX1,ARF4,CAVIN1,CG,CKAP4,DYNLL1,ELAVL1,FLNC,Focal adhesion kinase,FSH,G protein alpha,G protein alphai,G protein beta gamma,GNAI2,HNRNPL,HSP90AB1,IgG2b,LMNA,LRRC59,Mmp,NEK9,PLC,Proinsulin,RAB5C,RBPMS,RRAS,SCP2,SFPQ,Shc,SRSF2,TAGLN2,TFPT	37	23	[Developmental Disorder, Hereditary Disorder, RNA Post-Transcriptional Modification]
9	3-hydroxyacyl-CoA dehydrogenase,Aldose Reductase,CRIP2,cytochrome-c oxidase,DNAJB11,GAPDHS,GLUD1,glutathione peroxidase,glutathione transferase,Glutathione-S-transferase,GPX8,Growth hormone,GST,GSTA3,GSTP1,HADH,HLA-B27,HSD17B10,HSP90B1,HYOU1,Ldh (complex),MGST3,NFkB (complex),P4HB,Pdi,PDIA3,PDIA4,PDIA6,PDLIM1,peroxidase (miscellaneous),PRDX1,PRDX4,PRDX6,Sod,TXNDC5	33	21	[Endocrine System Disorders, Hematological Disease, Hereditary Disorder]
10	adenosine-tetraphosphatase,Alpha tubulin,Ant,ANXA6,ATP synthase,ATP5,ATP5F1A,ATP5F1B,ATP5F1C,ATP5F1D,ATP5IF1,ATP5PB,BETA TUBULIN,C1QBP,CHCHD3,CRMP,Cytochrome bc1,DPYSL2,DPYSL3,DPYSL4,ERK,F1 ATPase,FABP3,Laminin1,Mitochondrial complex 1,Oxphos,Ppp2c,Rsk,SLC25A3,SLC25A5,Spectrin,STRAP,Vdac,VDAC1,VDAC2	27	18	[Cellular Assembly and Organization, Energy Production, Nucleic Acid Metabolism]
11	20s proteasome,26s Proteasome,Arf,Arf2,CKB,Collagen Alpha1,DNAJ,Eotaxin,ERK1/2,GC-GCR dimer,Hif,Immunoproteasome Pa28/20s,MAP1LC3,MHC CLASS I (family),NQO1,PDGF (family),PRDX2,Proteasome PA700/20s,PSMA,PSMA3,PSMA6,PSMA7,PSMB,PSMB3,PSMB4,PSMB5,PSMB6,PSMC2,PSME2,SOD1,TXNL1,UBA1,Ubiquitin,UCHL1,Vla-4	25	17	[Gene Expression, Post-Translational Modification, RNA Damage and Repair]
12	Alpha Actinin,Alpha catenin,C1q,Cadherin,CALR,COL1A1,COL1A2,collagen,Collagen type I (complex),collagen type i (family),Complement,Gli,GOT,IgG,IgG1,Igm,Integrin,ITGA5,ITGB1,JINK1/2,LDL-cholesterol,LGALS1,LGALS3,MAP4,MIRLET7,NME2,P38 MAPK,PLOD2,PLS3,RACK1,SAR1B,SERPINH1,TLN1,VLDL-cholesterol,ZYX	23	16	[Dermatological Diseases and Conditions, Inflammatory Disease, Organismal Injury and Abnormalities]
13	ACADVL,Alp,chemokine,Ck2,Creb,CYCS,cytokine,EIF2S1,Gsk3,HADHA,HNRNPA2B1,HNRNPD,Hsp70,HSPA5,HSPB1,Ifn,Ige,Ikb,IL1,IL12 (family),Interferon alpha,LDL,MAP1B,MAP2K1/2,mediator,Mek,MTORC1,p85 (pik3r),PEBP1,RAB5B,RAB7A,RELL2,RNA polymerase II,S100A8,SERPINB1	21	15	[Hereditary Disorder, Organismal Injury and Abnormalities, Skeletal and Muscular Disorders]
14	APP,ATF4,BCL2,Clathrin,Cma2/Mcpt9,CSRP1,CTNNB1,DGCR5,EGFR,ERBB2,GALK1,GLIPR2,GNRH,GTPase,HISTONE,HSPA8,IFNG,KRAS,LINC01714,LOC100910107,MFGE8,MITF,MYC,NMDA Receptor,PRAF2,PSPH,QDPR,RAP1B,RIDA,RT1-B,SLC44A3-AS1,SPCS2,TAX1BP3,TCF4-CTNNβ,TRIM25	15	12	[Cell Death and Survival, Drug Metabolism, Molecular Transport]
15	14-3-3,Ap1,ARHGAP1,ARHGDIA,calpain,Cathepsin,CAV1,CDC42,CTSZ,DCLK1,Erm,estrogen receptor,EZR,HSP,IFN Beta,IL12 (complex),Keratin,KRT18,KRT76,MHC Class I (complex),MHC Class II (complex),MSN,Nfat (family),Nos,Nuclear factor 1,p70 S6k,PI3K p85,Pka,PRKAA,Pro-inflammatory Cytokine,Ras homolog,Smad2/3,Tgf beta,Tlr,VIM	13	11	[Cell Morphology, Cellular Assembly and Organization, Cellular Function and Maintenance]
16	ACAT2,atypical protein kinase C,BCR (complex),CAPG,Cytokeratin,Fgf,Fgfr,IL23,MTHFD2,NADPH oxidase,Pak,Pdgf (complex),PDGF BB,Pdgfr,PGD,PI3K (complex),PI3K (family),PLA2,PLC gamma,Pld,Rab5,Rac,Raf,Rap1,Rho gdi,Sapk,Smad,Sos,SRSF7,TAGLN,TBCB,TSH,tyrosine kinase,UGDH,VAV	9	8	[Developmental Disorder, Hereditary Disorder, Metabolic Disease]
17	2210010C04Rik,CAMK2,Caveolin,chymotrypsin,CK1,CNN1,Collagen type II,Collagen type III,Collagen type IV,Collagen(s),Complement component 1,Cytoplasmic Dynein,Dishevelled,ENaC,Fibrin,Fibrinogen,G6PD,Glycoprotein 1B,GOT2,GPIIB-IIIA,Integrin alpha 2 beta 1,Laminin (complex),MAPK1,Mlc,Mpt pore,Notch,P glycoprotein,Pkg,PSAT1,S100,S100A11,Secretase gamma,TCF,trypsin,tubulin (family)	7	7	[Amino Acid Metabolism, Dermatological Diseases and Conditions, Organismal Injury and Abnormalities]
18	Actin,Akt,aldo,Alpha actin,Arp2/3,c-Src,CAP1,Cdc2,Cdk,CDK4/6,CFL1,Cofilin,Cr3,Cyclin A,Cyclin D,Cyclin E,DNA-PK,E2f,F Actin,Fascin,Filamin,G-Actin,hnRNP H,HNRNPH3,Integrin alpha 5 beta 1,Integrinα,Integrinβ,Myosin,PP1 protein complex group,Rb,Rock,RTN4,Talin,Tpm2,VCL	6	6	[Embryonic Development, Organismal Development, Tissue Development]
