# Supplementary material for: Comprehensive Proteomics Analysis of In Vitro Canine Oviductal Cell-Derived Extracellular Vesicles
Source: Animals (Basel). 2021 Feb 23;11(2):573. doi: 10.3390/ani11020573 (PMC7926305; doi:10.3390/ani11020573)
Supplement: Supplementary file 1 [file animals-11-00573-s001.zip › Table S2 (List of common proteins).xlsx]

## Sheet: 398 Common Proteins
Protein	Description	OC-Exo-1 (mol %)	OC-Exo-2 (mol %)	OC-Exo-3 (mol %)
F1PLS4	Vimentin OS=Canis lupus familiaris OX=9615 GN=VIM PE=3 SV=1	15.9075	12.2182	13.6617
Q6TEQ7	Annexin A2 OS=Canis lupus familiaris OX=9615 GN=ANXA2 PE=1 SV=1	3.3292	3.096	4.3111
E2RIF3	Transgelin OS=Canis lupus familiaris OX=9615 GN=TAGLN PE=3 SV=1	2.8623	2.4424	4.0315
F2Z4N2	Histone H4 OS=Canis lupus familiaris OX=9615 GN=LOC483167 PE=3 SV=1	2.5428	3.705	1.5687
Z4YHI2	Uncharacterized protein OS=Canis lupus familiaris OX=9615 GN=ACTG1 PE=3 SV=1	2.3592	1.6006	3.2685
F1P6P2	Transgelin OS=Canis lupus familiaris OX=9615 GN=TAGLN2 PE=3 SV=2	1.609	1.5241	1.7583
F2Z4N7	Actin, alpha, cardiac muscle 1 OS=Canis lupus familiaris OX=9615 GN=ACTC1 PE=3 SV=1	1.1362	0.9677	1.7346
J9P425	Ribosomal protein S19 OS=Canis lupus familiaris OX=9615 GN=RPS19 PE=4 SV=1	1.1175	0.6504	0.4013
E2RHG2	Uncharacterized protein OS=Canis lupus familiaris OX=9615 GN=PRDX1 PE=4 SV=1	1.0351	1.5624	2.0995
F1PK62	Peptidyl-prolyl cis-trans isomerase OS=Canis lupus familiaris OX=9615 PE=3 SV=1	0.9671	1.5639	1.5497
F1PQN5	Cofilin 1 OS=Canis lupus familiaris OX=9615 GN=CFL1 PE=3 SV=2	0.905	0.8226	0.5403
E2RHY7	Serpin family H member 1 OS=Canis lupus familiaris OX=9615 GN=SERPINH1 PE=1 SV=1	0.9006	0.66	0.654
E2QSF4	Tubulin beta chain OS=Canis lupus familiaris OX=9615 GN=TUBB PE=3 SV=1	0.8992	0.8545	0.8467
J9NWY1	Uncharacterized protein OS=Canis lupus familiaris OX=9615 PE=3 SV=1	0.7777	0.6473	1.2148
L7N0I7	Tubulin beta chain OS=Canis lupus familiaris OX=9615 GN=TUBB4B PE=3 SV=1	0.7676	0.982	0.9036
J9NSW5	Lamin A/C OS=Canis lupus familiaris OX=9615 GN=LMNA PE=3 SV=1	0.7589	0.6632	0.6572
F1PHR2	Pyruvate kinase OS=Canis lupus familiaris OX=9615 GN=PKM PE=3 SV=2	0.7387	0.4129	0.5813
E2RS49	Uncharacterized protein OS=Canis lupus familiaris OX=9615 GN=RPS25 PE=4 SV=2	0.7055	0.5915	0.4392
E2RFJ7	Tubulin beta chain OS=Canis lupus familiaris OX=9615 GN=TUBB2A PE=3 SV=1	0.6549	0.5707	0.7156
E2R507	Fatty acid binding protein 3 OS=Canis lupus familiaris OX=9615 GN=FABP3 PE=3 SV=1	0.6057	0.389	1.0806
F1PTZ9	Glyceraldehyde-3-phosphate dehydrogenase OS=Canis lupus familiaris OX=9615 GN=GAPDH PE=3 SV=2	0.5725	0.4464	0.6983
Q5TJE9	40S ribosomal protein S18 OS=Canis lupus familiaris OX=9615 GN=RPS18 PE=1 SV=3	0.5479	0.2933	0.2907
F1P6B7	Annexin OS=Canis lupus familiaris OX=9615 GN=ANXA1 PE=3 SV=1	0.5392	0.5357	0.7219
P62822	Ras-related protein Rab-1A OS=Canis lupus familiaris OX=9615 GN=RAB1A PE=1 SV=3	0.506	0.2551	0.2528
Q3YIX4	Phosphatidylethanolamine-binding protein 1 OS=Canis lupus familiaris OX=9615 GN=PEBP1 PE=1 SV=1	0.4886	0.228	0.2859
J9NV93	Peptidyl-prolyl cis-trans isomerase OS=Canis lupus familiaris OX=9615 GN=PPIAP4 PE=3 SV=1	0.4799	0.8322	1.0221
F1PKW7	Tyrosine 3-monooxygenase/tryptophan 5-monooxygenase activation protein beta OS=Canis lupus familiaris OX=9615 GN=YWHAB PE=3 SV=2	0.4799	0.456	0.4518
F1PX67	Uncharacterized protein OS=Canis lupus familiaris OX=9615 GN=HIST1H1C PE=3 SV=2	0.4756	0.3507	0.4281
F1PVW0	L-lactate dehydrogenase OS=Canis lupus familiaris OX=9615 GN=LDHA PE=3 SV=2	0.4583	0.5596	0.2844
F1PLR0	Receptor for activated C kinase 1 OS=Canis lupus familiaris OX=9615 GN=RACK1 PE=4 SV=2	0.4583	0.5054	0.7836
E2R0T6	Uncharacterized protein OS=Canis lupus familiaris OX=9615 GN=HSPA8 PE=3 SV=1	0.4424	0.5165	0.4013
F1Q3Y0	Profilin OS=Canis lupus familiaris OX=9615 GN=PFN1 PE=3 SV=1	0.4366	0.6871	0.3223
A0A0A0MPD0	Triosephosphate isomerase OS=Canis lupus familiaris OX=9615 GN=TPI1 PE=3 SV=1	0.4293	0.6919	0.4692
J9P3C8	Uncharacterized protein OS=Canis lupus familiaris OX=9615 GN=LOC100687092 PE=3 SV=1	0.4293	1.2865	0.4692
F2Z4Q5	40S ribosomal protein S3a OS=Canis lupus familiaris OX=9615 GN=RPS3A PE=3 SV=1	0.4178	0.4607	0.2907
F1Q1K6	Heterogeneous nuclear ribonucleoprotein A2/B1 OS=Canis lupus familiaris OX=9615 GN=HNRNPA2B1 PE=4 SV=2	0.4178	0.4607	0.3602
J9P5N6	ADP ribosylation factor 4 OS=Canis lupus familiaris OX=9615 GN=ARF4 PE=3 SV=1	0.4163	0.3731	0.2954
F1PBL1	Uncharacterized protein OS=Canis lupus familiaris OX=9615 GN=YWHAZ PE=3 SV=2	0.4163	0.5325	0.5276
F6X834	Histone H2A OS=Canis lupus familiaris OX=9615 GN=H2AFZ PE=3 SV=1	0.412	0.4544	0.2306
J9P6N4	Tyrosine 3-monooxygenase/tryptophan 5-monooxygenase activation protein eta OS=Canis lupus familiaris OX=9615 GN=YWHAH PE=3 SV=1	0.4019	0.3236	0.5087
E2QVP6	Tyrosine 3-monooxygenase/tryptophan 5-monooxygenase activation protein gamma OS=Canis lupus familiaris OX=9615 GN=YWHAG PE=3 SV=1	0.4019	0.228	0.2259
J9NYN2	Cysteine and glycine rich protein 1 OS=Canis lupus familiaris OX=9615 GN=CSRP1 PE=4 SV=1	0.3918	0.1706	0.1248
J9P5U3	Galectin OS=Canis lupus familiaris OX=9615 GN=LGALS1 PE=4 SV=1	0.3874	0.5197	0.4234
F6Y478	Uncharacterized protein OS=Canis lupus familiaris OX=9615 PE=3 SV=1	0.3816	0.5229	0.4171
E2RH47	40S ribosomal protein S3 OS=Canis lupus familiaris OX=9615 GN=RPS3 PE=1 SV=1	0.3787	0.3539	0.7567
F1PCH3	Enolase 1 OS=Canis lupus familiaris OX=9615 GN=ENO1 PE=3 SV=2	0.3773	0.4575	0.376
J9NU88	Uncharacterized protein OS=Canis lupus familiaris OX=9615 GN=RPL30 PE=4 SV=1	0.3643	0.2774	0.1043
E2QY85	Uncharacterized protein OS=Canis lupus familiaris OX=9615 GN=MYL12A PE=4 SV=2	0.3614	0.1897	0.3144
F1PYG8	Malate dehydrogenase OS=Canis lupus familiaris OX=9615 GN=MDH2 PE=3 SV=1	0.3542	0.4974	0.4929
E2RD86	Protein disulfide-isomerase OS=Canis lupus familiaris OX=9615 GN=PDIA3 PE=3 SV=1	0.3513	0.2312	0.2512
E2R8A8	40S ribosomal protein S7 OS=Canis lupus familiaris OX=9615 GN=RPS7 PE=3 SV=2	0.3412	0.6855	0.1311
E2QYC2	Tubulin beta chain OS=Canis lupus familiaris OX=9615 GN=TUBB6 PE=3 SV=1	0.3383	0.3412	0.3381
J9NWP6	Uncharacterized protein OS=Canis lupus familiaris OX=9615 GN=ARL17A PE=3 SV=1	0.3354	0.1786	0.1295
F1PIC7	Heat shock protein family A (Hsp70) member 5 OS=Canis lupus familiaris OX=9615 GN=HSPA5 PE=3 SV=2	0.3339	0.3922	0.2433
J9NVL9	Peptidyl-prolyl cis-trans isomerase OS=Canis lupus familiaris OX=9615 GN=PPIB PE=3 SV=1	0.3282	0.3619	0.496
E2R5P5	Protein S100 OS=Canis lupus familiaris OX=9615 GN=S100A6 PE=3 SV=1	0.3267	0.2264	0.2243
F1P895	Uncharacterized protein OS=Canis lupus familiaris OX=9615 GN=EIF4A1 PE=3 SV=2	0.3209	0.2583	0.3507
E2RFR0	40S ribosomal protein S8 OS=Canis lupus familiaris OX=9615 GN=RPS8 PE=3 SV=1	0.3137	0.1849	0.3428
F1PDB4	ATP synthase subunit beta OS=Canis lupus familiaris OX=9615 GN=ATP5F1B PE=2 SV=1	0.3065	0.338	0.3349
F1PL97	Protein disulfide-isomerase OS=Canis lupus familiaris OX=9615 GN=P4HB PE=3 SV=2	0.292	0.1339	0.1848
E2QUU5	60 kDa heat shock protein, mitochondrial OS=Canis lupus familiaris OX=9615 GN=HSPD1 PE=3 SV=2	0.2891	0.2949	0.316
F1PYE3	Canine mammary tumor OS=Canis lupus familiaris OX=9615 GN=HSPB1 PE=2 SV=1	0.2891	0.3188	0.2022
F1PF85	Uncharacterized protein OS=Canis lupus familiaris OX=9615 GN=RPL14 PE=4 SV=2	0.2833	0.1546	0.1975
F1PL93	Rho GDP dissociation inhibitor alpha OS=Canis lupus familiaris OX=9615 GN=ARHGDIA PE=4 SV=2	0.2761	0.2471	0.1943
Q50KA8	Nucleoside diphosphate kinase B OS=Canis lupus familiaris OX=9615 GN=NME2 PE=2 SV=1	0.2747	0.3922	0.2259
F1Q3I5	Collagen alpha-1(I) chain OS=Canis lupus familiaris OX=9615 GN=COL1A1 PE=4 SV=2	0.2732	0.271	0.2212
L7N0H7	Glyceraldehyde-3-phosphate dehydrogenase OS=Canis lupus familiaris OX=9615 GN=LOC100683724 PE=3 SV=1	0.2689	0.2583	0.3807
J9P9V0	Uncharacterized protein OS=Canis lupus familiaris OX=9615 PE=3 SV=1	0.2689	0.4033	0.2938
F2Z4P2	Ribosomal protein L7a OS=Canis lupus familiaris OX=9615 GN=RPL7A PE=4 SV=2	0.266	0.2088	0.1374
E2RR58	60S ribosomal protein L12 OS=Canis lupus familiaris OX=9615 GN=RPL12 PE=1 SV=1	0.2617	0.2886	0.3681
P62825	GTP-binding nuclear protein Ran OS=Canis lupus familiaris OX=9615 GN=RAN PE=1 SV=3	0.2573	0.2838	0.1058
F1PEZ4	Uncharacterized protein OS=Canis lupus familiaris OX=9615 GN=RPS27A PE=4 SV=2	0.2544	0.212	0.278
F2Z4P4	Elongation factor 1-alpha OS=Canis lupus familiaris OX=9615 GN=EEF1A1 PE=3 SV=1	0.253	0.3077	0.4376
D0VWQ3	Ribosomal protein L18 OS=Canis lupus familiaris OX=9615 GN=RPL18 PE=1 SV=2	0.2515	0.169	0.2164
F1PEI2	Cytoskeleton associated protein 4 OS=Canis lupus familiaris OX=9615 GN=CKAP4 PE=4 SV=2	0.24	0.3077	0.2622
E2RQ14	Annexin OS=Canis lupus familiaris OX=9615 GN=ANXA5 PE=2 SV=2	0.2371	0.1929	0.2591
F1Q0Z2	Uncharacterized protein OS=Canis lupus familiaris OX=9615 GN=RPL7 PE=4 SV=2	0.2356	0.1786	0.2575
E2QYD8	Ribosomal protein L35a OS=Canis lupus familiaris OX=9615 GN=RPL35A PE=3 SV=1	0.2356	0.5197	0.2575
E2R674	Tropomyosin 2 OS=Canis lupus familiaris OX=9615 GN=TPM2 PE=4 SV=2	0.2313	0.3428	0.3902
F2Z4Q1	40S ribosomal protein S4 OS=Canis lupus familiaris OX=9615 GN=RPS4X PE=3 SV=1	0.2299	0.2535	0.139
F1P9J3	Myosin-9 OS=Canis lupus familiaris OX=9615 GN=MYH9 PE=3 SV=2	0.2154	0.279	0.3428
J9P9Z7	Uncharacterized protein OS=Canis lupus familiaris OX=9615 GN=RPS20 PE=3 SV=1	0.214	0.1546	0.09
E2QWY6	Uncharacterized protein OS=Canis lupus familiaris OX=9615 GN=RPS2 PE=3 SV=2	0.2111	0.1626	0.2306
E2RJ06	40S ribosomal protein SA OS=Canis lupus familiaris OX=9615 GN=RPSA PE=3 SV=2	0.2111	0.169	0.267
E2RPE8	Uncharacterized protein OS=Canis lupus familiaris OX=9615 GN=ATP5PO PE=3 SV=2	0.2053	0.1801	0.1785
F1PBH0	Chloride intracellular channel protein OS=Canis lupus familiaris OX=9615 GN=CLIC1 PE=3 SV=1	0.2053	0.2264	0.1169
E2R9V0	Ribosomal protein OS=Canis lupus familiaris OX=9615 GN=RPL10A PE=3 SV=2	0.2038	0.1786	0.2733
E2R002	Prostaglandin reductase 1 OS=Canis lupus familiaris OX=9615 GN=PTGR1 PE=4 SV=2	0.2038	0.2248	0.5498
E2QW06	Uncharacterized protein OS=Canis lupus familiaris OX=9615 GN=ATP5PB PE=4 SV=1	0.2024	0.2232	0.1153
E2RTB1	Uncharacterized protein OS=Canis lupus familiaris OX=9615 GN=NPM1 PE=4 SV=2	0.2009	0.1259	0.1848
F1PGD7	Ribosomal protein L24 OS=Canis lupus familiaris OX=9615 GN=RPL24 PE=4 SV=2	0.2009	0.11	0.109
F1PKR6	Ribosomal protein S16 OS=Canis lupus familiaris OX=9615 GN=RPS16 PE=3 SV=2	0.1966	0.4719	0.2148
F1PDY8	Carbonic anhydrase 2 OS=Canis lupus familiaris OX=9615 GN=CA2 PE=3 SV=2	0.1966	0.1786	0.1769
E2RLS3	Uncharacterized protein OS=Canis lupus familiaris OX=9615 GN=HSP90AB1 PE=3 SV=2	0.1923	0.2917	0.3065
F1PCG4	Peroxiredoxin 2 OS=Canis lupus familiaris OX=9615 GN=PRDX2 PE=4 SV=2	0.1923	0.1212	0.267
F1PBT3	Fructose-bisphosphate aldolase OS=Canis lupus familiaris OX=9615 GN=ALDOA PE=3 SV=2	0.1908	0.2104	0.2765
E2R8R8	Ribosomal protein S9 OS=Canis lupus familiaris OX=9615 GN=RPS9 PE=3 SV=1	0.1865	0.322	0.3191
F1PUX4	60S acidic ribosomal protein P0 OS=Canis lupus familiaris OX=9615 GN=RPLP0 PE=3 SV=1	0.1865	0.322	0.2765
F1PFF2	Protein S100 OS=Canis lupus familiaris OX=9615 GN=S100A11 PE=3 SV=2	0.1793	0.1132	0.1122
P63273	40S ribosomal protein S17 OS=Canis lupus familiaris OX=9615 GN=RPS17 PE=2 SV=2	0.1735	0.4767	0.267
F1P634	Myosin light chain 9 OS=Canis lupus familiaris OX=9615 GN=MYL9 PE=4 SV=2	0.172	0.0957	0.2464
F2Z4N3	60S ribosomal protein L27 OS=Canis lupus familiaris OX=9615 GN=RPL27 PE=3 SV=1	0.1706	0.1881	0.1248
E2R4F5	60S ribosomal protein L13 OS=Canis lupus familiaris OX=9615 GN=RPL13 PE=3 SV=1	0.1691	0.1435	0.2306
E2R9Y9	Uncharacterized protein OS=Canis lupus familiaris OX=9615 GN=RPLP2 PE=3 SV=1	0.1691	0.2886	0.1848
P00011	Cytochrome c OS=Canis lupus familiaris OX=9615 GN=CYCS PE=1 SV=2	0.1677	0.2854	0.1833
F1Q3Y2	Dihydropyrimidinase like 3 OS=Canis lupus familiaris OX=9615 GN=DPYSL3 PE=4 SV=2	0.1677	0.1849	0.1833
F6XRY2	Eukaryotic translation elongation factor 2 OS=Canis lupus familiaris OX=9615 GN=EEF2 PE=4 SV=1	0.1677	0.1515	0.1833
E2R9G7	Ribosomal protein L11 OS=Canis lupus familiaris OX=9615 GN=RPL11 PE=3 SV=2	0.1648	0.0574	0.1327
E2RT65	Phosphoglycerate mutase OS=Canis lupus familiaris OX=9615 GN=PGAM1 PE=3 SV=2	0.1648	0.5723	0.3649
F1PWW0	Filamin A OS=Canis lupus familiaris OX=9615 GN=FLNA PE=4 SV=2	0.159	0.2567	0.2654
J9P4F3	Vinculin OS=Canis lupus familiaris OX=9615 GN=VCL PE=4 SV=1	0.159	0.1403	0.2133
F6XVD7	Ubiquitin carboxyl-terminal hydrolase OS=Canis lupus familiaris OX=9615 GN=UCHL1 PE=3 SV=1	0.159	0.1371	0.0711
F1Q1J6	Solute carrier family 25 member 6 OS=Canis lupus familiaris OX=9615 GN=SLC25A6 PE=3 SV=2	0.1547	0.1706	0.2038
F1PNI3	Uncharacterized protein OS=Canis lupus familiaris OX=9615 PE=4 SV=2	0.1518	0.2886	0.3633
E2QUE7	Uncharacterized protein OS=Canis lupus familiaris OX=9615 GN=RPL26 PE=3 SV=2	0.1518	0.4002	0.3965
E2QVU9	Biliverdin reductase B OS=Canis lupus familiaris OX=9615 GN=BLVRB PE=4 SV=1	0.1475	0.1212	0.0821
F1PC72	Voltage dependent anion channel 1 OS=Canis lupus familiaris OX=9615 GN=VDAC1 PE=4 SV=1	0.1417	0.2248	0.188
F1Q424	60S ribosomal protein L6 OS=Canis lupus familiaris OX=9615 GN=RPL6 PE=3 SV=1	0.1402	0.1546	0.1532
E2RIQ8	Ribosomal protein S5 OS=Canis lupus familiaris OX=9615 GN=RPS5 PE=3 SV=1	0.1402	0.1546	0.1137
E2RMN2	Proteasome subunit alpha type OS=Canis lupus familiaris OX=9615 GN=PSMA6 PE=3 SV=1	0.1402	0.0909	0.0632
F1PSI7	Small nuclear ribonucleoprotein Sm D2 OS=Canis lupus familiaris OX=9615 GN=SNRPD2 PE=3 SV=2	0.1373	0.1515	0.1501
F1PRL5	Solute carrier family 25 member 5 OS=Canis lupus familiaris OX=9615 GN=SLC25A5 PE=3 SV=2	0.1373	0.1228	0.1801
J9NT23	Calpain small subunit 1 OS=Canis lupus familiaris OX=9615 GN=CAPNS1 PE=4 SV=1	0.1359	0.271	0.1485
E2R413	Capping actin protein, gelsolin like OS=Canis lupus familiaris OX=9615 GN=CAPG PE=4 SV=2	0.133	0.1228	0.1706
E2QS94	Reactive intermediate imine deaminase A homolog OS=Canis lupus familiaris OX=9615 GN=RIDA PE=4 SV=1	0.1301	0.1435	0.0837
E2RRC9	Phosphoglycerate kinase OS=Canis lupus familiaris OX=9615 GN=PGK1 PE=3 SV=1	0.1301	0.102	0.1422
F1PYU3	Fascin OS=Canis lupus familiaris OX=9615 GN=FSCN1 PE=3 SV=2	0.1287	0.1244	0.1232
E2RCF9	Uncharacterized protein OS=Canis lupus familiaris OX=9615 GN=PCBP2 PE=4 SV=2	0.1272	0.169	0.09
F1PC59	Peroxiredoxin 6 OS=Canis lupus familiaris OX=9615 GN=PRDX6 PE=4 SV=1	0.1272	0.1817	0.0727
J9NYB5	Uncharacterized protein OS=Canis lupus familiaris OX=9615 PE=4 SV=1	0.1229	0.2041	0.1343
E2RLE2	40S ribosomal protein S27 OS=Canis lupus familiaris OX=9615 GN=RPS27 PE=3 SV=1	0.1214	0.1339	0.1327
J9NVG6	Uncharacterized protein OS=Canis lupus familiaris OX=9615 GN=RPS14 PE=3 SV=1	0.12	0.0558	0.09
F1PA22	Profilin OS=Canis lupus familiaris OX=9615 GN=PFN2 PE=3 SV=2	0.12	0.0558	0.0553
F1P679	Uncharacterized protein OS=Canis lupus familiaris OX=9615 GN=ACTR3 PE=3 SV=1	0.1185	0.0941	0.0221
P60467	Protein transport protein Sec61 subunit beta OS=Canis lupus familiaris OX=9615 GN=SEC61B PE=1 SV=2	0.1185	0.1307	0.2291
J9P4N2	Uncharacterized protein OS=Canis lupus familiaris OX=9615 PE=4 SV=1	0.1185	0.0558	0.0553
E2RER1	Uncharacterized protein OS=Canis lupus familiaris OX=9615 PE=4 SV=2	0.1171	0.1084	0.128
E2RB37	Uncharacterized protein OS=Canis lupus familiaris OX=9615 GN=PDIA6 PE=3 SV=1	0.1171	0.1291	0.1469
E2RNG2	ATP synthase subunit alpha OS=Canis lupus familiaris OX=9615 GN=ATP5F1A PE=3 SV=1	0.1156	0.1275	0.2133
E2R0A6	Ribosomal protein L28 OS=Canis lupus familiaris OX=9615 GN=RPL28 PE=4 SV=1	0.1142	0.1259	0.0348
E2QY08	Actinin alpha 1 OS=Canis lupus familiaris OX=9615 GN=ACTN1 PE=4 SV=2	0.1128	0.161	0.1801
F6XIB7	Uncharacterized protein OS=Canis lupus familiaris OX=9615 GN=CNPY2 PE=4 SV=1	0.1128	0.0526	0.0253
J9NZX6	Ribosomal protein S23 OS=Canis lupus familiaris OX=9615 GN=RPS23 PE=3 SV=1	0.1128	0.1244	0.1232
E2R9F5	Hydroxysteroid 17-beta dehydrogenase 10 OS=Canis lupus familiaris OX=9615 GN=HSD17B10 PE=3 SV=1	0.1128	0.0941	0.0648
F1PGY1	Heat shock protein 90 alpha family class A member 1 OS=Canis lupus familiaris OX=9615 GN=HSP90AA1 PE=4 SV=2	0.1113	0.1483	0.1343
E2RK00	Dynein light chain OS=Canis lupus familiaris OX=9615 GN=DYNLL1 PE=3 SV=1	0.1099	0.1212	0.1201
E2R149	Ribosomal protein L9 OS=Canis lupus familiaris OX=9615 GN=RPL9 PE=4 SV=1	0.1099	0.0845	0.0521
E2RIA8	Ribosomal protein L8 OS=Canis lupus familiaris OX=9615 GN=RPL8 PE=3 SV=1	0.1084	0.0893	0.0885
F1P8N6	Endoplasmin OS=Canis lupus familiaris OX=9615 GN=HSP90B1 PE=3 SV=1	0.107	0.1594	0.1169
F1P9T5	Peptidylprolyl isomerase OS=Canis lupus familiaris OX=9615 GN=FKBP11 PE=4 SV=2	0.107	0.051	0.0806
F1Q3G7	Uncharacterized protein OS=Canis lupus familiaris OX=9615 GN=HNRNPA1 PE=4 SV=1	0.107	0.1403	0.0964
F1P7B0	Ribosomal protein L5 OS=Canis lupus familiaris OX=9615 GN=RPL5 PE=3 SV=2	0.1055	0.1722	0.1422
F1Q331	T-complex protein 1 subunit delta OS=Canis lupus familiaris OX=9615 GN=CCT4 PE=3 SV=2	0.1055	0.0494	0.0616
E2RGI4	Chloride intracellular channel protein OS=Canis lupus familiaris OX=9615 GN=CLIC4 PE=3 SV=1	0.1041	0.1817	0.0869
F6UYJ9	Calreticulin OS=Canis lupus familiaris OX=9615 GN=CALR PE=3 SV=1	0.1041	0.1323	0.0948
L7N0C2	Uncharacterized protein OS=Canis lupus familiaris OX=9615 PE=4 SV=1	0.1026	0.177	0.1422
F1Q2N5	Glutamate dehydrogenase OS=Canis lupus familiaris OX=9615 GN=GLUD1 PE=3 SV=1	0.1012	0.0813	0.1106
F1PI16	60S ribosomal protein L13a OS=Canis lupus familiaris OX=9615 GN=RPL13A PE=3 SV=1	0.1012	0.1116	0.0474
E2RA50	Heterogeneous nuclear ribonucleoprotein K OS=Canis lupus familiaris OX=9615 GN=HNRNPK PE=4 SV=2	0.0997	0.11	0.1469
P18067	Ras-related protein Rab-7a OS=Canis lupus familiaris OX=9615 GN=RAB7A PE=1 SV=1	0.0997	0.0765	0.109
E2RNL3	Peroxiredoxin 4 OS=Canis lupus familiaris OX=9615 GN=PRDX4 PE=4 SV=1	0.0969	0.1068	0.1058
Q9TV56	Protein S100-A4 OS=Canis lupus familiaris OX=9615 GN=S100A4 PE=3 SV=1	0.0954	0.2774	0.0458
F6PME1	Galectin OS=Canis lupus familiaris OX=9615 GN=LGALS3 PE=4 SV=1	0.0954	0.0797	0.079
J9P7Y9	Uncharacterized protein OS=Canis lupus familiaris OX=9615 GN=PCBP1 PE=4 SV=1	0.094	0.0829	0.1027
F1Q0S5	Uncharacterized protein OS=Canis lupus familiaris OX=9615 GN=RPL27A PE=3 SV=2	0.094	0.1036	0.1485
F1PHY1	Collagen alpha-2(I) chain OS=Canis lupus familiaris OX=9615 GN=COL1A2 PE=4 SV=1	0.0925	0.1228	0.1295
F1PWM2	Uncharacterized protein OS=Canis lupus familiaris OX=9615 GN=RPL21 PE=4 SV=2	0.0925	0.102	0.1011
E2RGQ5	Uncharacterized protein OS=Canis lupus familiaris OX=9615 GN=RPS10 PE=4 SV=1	0.0925	0.102	0.1011
F6UKT8	Pirin OS=Canis lupus familiaris OX=9615 GN=PIR PE=3 SV=1	0.0911	0.0542	0.0995
F1PFC6	Small nuclear ribonucleoprotein polypeptide A OS=Canis lupus familiaris OX=9615 GN=SNRPA PE=4 SV=2	0.0896	0.0606	0.06
E2QY54	Signal sequence receptor subunit 4 OS=Canis lupus familiaris OX=9615 GN=SSR4 PE=4 SV=1	0.0896	0.1451	0.1959
E2R9V5	MICOS complex subunit OS=Canis lupus familiaris OX=9615 GN=CHCHD3 PE=3 SV=1	0.0882	0.0686	0.0427
E2RMA1	Uncharacterized protein OS=Canis lupus familiaris OX=9615 GN=TPT1 PE=3 SV=1	0.0882	0.0972	0.0269
E2QUA8	Cytochrome c oxidase subunit 4I1 OS=Canis lupus familiaris OX=9615 GN=COX4I1 PE=4 SV=1	0.0882	0.1403	0.0585
E2RB32	Calponin OS=Canis lupus familiaris OX=9615 GN=CNN1 PE=3 SV=1	0.0882	0.1801	0.1216
E2QWU0	Actin-related protein 2/3 complex subunit 4 OS=Canis lupus familiaris OX=9615 GN=ARPC4 PE=3 SV=2	0.0882	0.059	0.0964
E2R1S5	Eukaryotic translation initiation factor 6 OS=Canis lupus familiaris OX=9615 GN=EIF6 PE=3 SV=2	0.0867	0.0191	0.0663
A0A0B4J194	Aspartate aminotransferase OS=Canis lupus familiaris OX=9615 GN=GOT2 PE=4 SV=1	0.0853	0.1307	0.1706
E2R5T9	Actinin alpha 4 OS=Canis lupus familiaris OX=9615 GN=ACTN4 PE=4 SV=1	0.0838	0.1259	0.1327
E2R8Y3	Uncharacterized protein OS=Canis lupus familiaris OX=9615 GN=SEC22B PE=3 SV=2	0.0824	0.1212	0.1201
F1PE28	Transketolase OS=Canis lupus familiaris OX=9615 GN=TKT PE=4 SV=2	0.0824	0.1036	0.079
E2RJL3	Serine and arginine rich splicing factor 1 OS=Canis lupus familiaris OX=9615 GN=SRSF1 PE=4 SV=2	0.081	0.1499	0.0616
E2RL34	60S ribosomal protein L18a OS=Canis lupus familiaris OX=9615 GN=RPL18A PE=3 SV=1	0.081	0.1291	0.0253
P05124	Creatine kinase B-type OS=Canis lupus familiaris OX=9615 GN=CKB PE=1 SV=1	0.081	0.1084	0.0885
E2R2K4	Uncharacterized protein OS=Canis lupus familiaris OX=9615 GN=RAP1B PE=4 SV=1	0.081	0.1291	0.0885
E2R3R2	Proteasome subunit beta OS=Canis lupus familiaris OX=9615 GN=PSMB5 PE=3 SV=1	0.0795	0.1483	0.1469
F1PG69	Collagen type III alpha 1 chain OS=Canis lupus familiaris OX=9615 GN=COL3A1 PE=4 SV=2	0.0795	0.0877	0.0979
E2QZ50	Adenylyl cyclase-associated protein OS=Canis lupus familiaris OX=9615 GN=CAP1 PE=3 SV=1	0.0781	0.0574	0.0569
J9P4R8	40S ribosomal protein S26 OS=Canis lupus familiaris OX=9615 GN=RPS26 PE=3 SV=1	0.0781	0.1451	0.1438
F1P9U4	Dihydropyrimidinase like 2 OS=Canis lupus familiaris OX=9615 GN=DPYSL2 PE=4 SV=2	0.0781	0.0765	0.0648
E2RBR6	Proteasome subunit beta OS=Canis lupus familiaris OX=9615 GN=PSMB4 PE=3 SV=1	0.0781	0.0606	0.0379
E2R4L7	Serine hydroxymethyltransferase OS=Canis lupus familiaris OX=9615 GN=SHMT2 PE=3 SV=2	0.0781	0.0733	0.0379
E2RC86	40S ribosomal protein S30 OS=Canis lupus familiaris OX=9615 GN=FAU PE=3 SV=1	0.0766	0.0845	0.0379
F1Q3G5	Leucine rich repeat containing 59 OS=Canis lupus familiaris OX=9615 GN=LRRC59 PE=4 SV=2	0.0766	0.0845	0.0837
E2QXY7	Actin-related protein 2 OS=Canis lupus familiaris OX=9615 GN=ACTR2 PE=3 SV=2	0.0752	0.067	0.0663
E2RDN1	Phosphoserine aminotransferase OS=Canis lupus familiaris OX=9615 GN=PSAT1 PE=3 SV=2	0.0752	0.051	0.0821
E2R6W9	Ubiquitin conjugating enzyme E2 K OS=Canis lupus familiaris OX=9615 GN=UBE2K PE=3 SV=1	0.0752	0.0239	0.0506
E2RPE5	Ribosomal protein L35 OS=Canis lupus familiaris OX=9615 GN=RPL35 PE=3 SV=2	0.0752	0.0829	0.0821
E2RBU1	Serine/threonine kinase receptor associated protein OS=Canis lupus familiaris OX=9615 GN=STRAP PE=4 SV=2	0.0737	0.0446	0.0616
F1PP40	Cysteine rich protein 2 OS=Canis lupus familiaris OX=9615 GN=CRIP2 PE=4 SV=2	0.0723	0.0494	0.049
F6V234	Plastin 3 OS=Canis lupus familiaris OX=9615 GN=PLS3 PE=4 SV=1	0.0723	0.059	0.0679
F1PIS7	Transcription factor BTF3 OS=Canis lupus familiaris OX=9615 GN=BTF3 PE=3 SV=1	0.0723	0.0367	0.1327
E2QX17	Proteasome subunit beta OS=Canis lupus familiaris OX=9615 GN=PSMB3 PE=3 SV=1	0.0723	0.0494	0.049
E2R8F7	Myosin light chain 3 OS=Canis lupus familiaris OX=9615 GN=MYL3 PE=4 SV=2	0.0708	0.0478	0.0474
F1Q0J0	Uncharacterized protein OS=Canis lupus familiaris OX=9615 GN=GSTP1 PE=4 SV=2	0.0694	0.1483	0.109
E2R8D6	Heterogeneous nuclear ribonucleoprotein H1 OS=Canis lupus familiaris OX=9615 GN=HNRNPH1 PE=4 SV=2	0.0694	0.0765	0.0616
E2R118	Uncharacterized protein OS=Canis lupus familiaris OX=9615 PE=4 SV=2	0.0679	0.0335	0.0332
F1PAZ6	Enoyl-CoA hydratase, short chain 1 OS=Canis lupus familiaris OX=9615 GN=ECHS1 PE=3 SV=2	0.0679	0.0749	0.0458
Q8WNN6	Superoxide dismutase [Cu-Zn] OS=Canis lupus familiaris OX=9615 GN=SOD1 PE=2 SV=1	0.0679	0.1228	0.0742
E2REU6	Uncharacterized protein OS=Canis lupus familiaris OX=9615 GN=KRT18 PE=3 SV=2	0.0679	0.0606	0.1422
F1P7P3	F-actin-capping protein subunit alpha OS=Canis lupus familiaris OX=9615 GN=CAPZA1 PE=3 SV=1	0.0665	0.0733	0.0727
J9PBD3	Ribosomal protein L10 like OS=Canis lupus familiaris OX=9615 GN=RPL10L PE=4 SV=1	0.0665	0.1036	0.0458
E2RDB2	Serine and arginine rich splicing factor 2 OS=Canis lupus familiaris OX=9615 GN=SRSF2 PE=4 SV=1	0.0651	0.0446	0.0205
F1Q0B0	Nucleolin OS=Canis lupus familiaris OX=9615 GN=NCL PE=4 SV=2	0.0651	0.0542	0.0806
E2QYL0	Transmembrane p24 trafficking protein 10 OS=Canis lupus familiaris OX=9615 GN=TMED10 PE=3 SV=2	0.0651	0.0717	0.1011
E2R9U8	Eukaryotic translation elongation factor 1 delta OS=Canis lupus familiaris OX=9615 GN=EEF1D PE=3 SV=2	0.0636	0.0701	0.06
E2RPN5	Phosphoserine phosphatase OS=Canis lupus familiaris OX=9615 GN=PSPH PE=4 SV=2	0.0636	0.0701	0.0427
E2RP74	Microsomal glutathione S-transferase 3 OS=Canis lupus familiaris OX=9615 GN=MGST3 PE=4 SV=2	0.0636	0.0319	0.0316
J9NX46	GLI pathogenesis related 2 OS=Canis lupus familiaris OX=9615 GN=GLIPR2 PE=3 SV=1	0.0622	0.0686	0.0316
E2RAU5	Stress-70 protein, mitochondrial OS=Canis lupus familiaris OX=9615 GN=HSPA9 PE=3 SV=1	0.0607	0.067	0.0569
E2RL17	Eukaryotic translation initiation factor 2 subunit alpha OS=Canis lupus familiaris OX=9615 GN=EIF2S1 PE=4 SV=1	0.0607	0.0143	0.03
E2R311	UDP-glucose 6-dehydrogenase OS=Canis lupus familiaris OX=9615 GN=UGDH PE=3 SV=1	0.0593	0.0303	0.0521
H9GW87	Transaldolase OS=Canis lupus familiaris OX=9615 GN=LOC475937 PE=3 SV=1	0.0578	0.0287	0.0458
E2RCI8	Annexin OS=Canis lupus familiaris OX=9615 GN=ANXA6 PE=3 SV=2	0.0578	0.0733	0.0727
J9NRJ1	40S ribosomal protein S6 OS=Canis lupus familiaris OX=9615 PE=3 SV=1	0.0564	0.1483	0.0616
E2R7F1	Moesin OS=Canis lupus familiaris OX=9615 GN=MSN PE=4 SV=2	0.0564	0.0957	0.0332
E2RIX2	Heterogeneous nuclear ribonucleoprotein D OS=Canis lupus familiaris OX=9615 GN=HNRNPD PE=4 SV=2	0.0564	0.0446	0.0616
E2RNY7	Uncharacterized protein OS=Canis lupus familiaris OX=9615 PE=4 SV=2	0.0564	0.2025	0.2006
F1PS82	Fructose-bisphosphate aldolase OS=Canis lupus familiaris OX=9615 GN=ALDOC PE=3 SV=2	0.0564	0.0781	0.1106
E2R268	Pyruvate dehydrogenase E1 component subunit beta OS=Canis lupus familiaris OX=9615 GN=PDHB PE=4 SV=1	0.0549	0.0606	0.0427
E2R0D6	Proliferating cell nuclear antigen OS=Canis lupus familiaris OX=9615 GN=PCNA PE=3 SV=1	0.0549	0.0606	0.1137
J9NXY7	PDZ and LIM domain 1 OS=Canis lupus familiaris OX=9615 GN=PDLIM1 PE=4 SV=1	0.0535	0.059	0.0174
E2R574	Uncharacterized protein OS=Canis lupus familiaris OX=9615 GN=EEF1G PE=4 SV=1	0.0535	0.0893	0.0458
E2R730	PRA1 family protein OS=Canis lupus familiaris OX=9615 GN=PRAF2 PE=3 SV=1	0.0535	0.059	0.0585
F6XIK8	Synaptotagmin binding cytoplasmic RNA interacting protein OS=Canis lupus familiaris OX=9615 GN=SYNCRIP PE=4 SV=1	0.052	0.0462	0.0458
E2RMZ3	Ferritin OS=Canis lupus familiaris OX=9615 PE=3 SV=2	0.052	0.0574	0.0269
P33724	Caveolin-1 OS=Canis lupus familiaris OX=9615 GN=CAV1 PE=1 SV=1	0.0506	0.0255	0.0553
F1PHS5	Plectin OS=Canis lupus familiaris OX=9615 GN=PLEC PE=4 SV=2	0.0506	0.0765	0.1232
E2R948	Voltage dependent anion channel 2 OS=Canis lupus familiaris OX=9615 GN=VDAC2 PE=4 SV=2	0.0492	0.102	0.1896
E2RGE0	Barrier to autointegration factor 1 OS=Canis lupus familiaris OX=9615 GN=BANF1 PE=4 SV=1	0.0492	0.0542	0.1232
F1PQM1	Purine nucleoside phosphorylase OS=Canis lupus familiaris OX=9615 GN=PNP PE=3 SV=2	0.0492	0.0335	0.0758
E2R0F2	Filamin B OS=Canis lupus familiaris OX=9615 GN=FLNB PE=4 SV=2	0.0477	0.0701	0.0806
E2RSI6	Ezrin OS=Canis lupus familiaris OX=9615 GN=EZR PE=4 SV=1	0.0463	0.051	0.0411
H9GWE2	Uncharacterized protein OS=Canis lupus familiaris OX=9615 GN=LOC100856638 PE=4 SV=2	0.0463	0.0319	0.0316
J9P098	Small nuclear ribonucleoprotein E OS=Canis lupus familiaris OX=9615 GN=LOC102153759 PE=3 SV=1	0.0463	0.051	0.0506
E2RRQ3	Secretion associated Ras related GTPase 1B OS=Canis lupus familiaris OX=9615 GN=SAR1B PE=3 SV=1	0.0463	0.0239	0.0506
E2RQ08	Dolichyl-diphosphooligosaccharide--protein glycosyltransferase subunit 1 OS=Canis lupus familiaris OX=9615 GN=RPN1 PE=1 SV=1	0.0463	0.0335	0.0411
J9P758	Sorcin OS=Canis lupus familiaris OX=9615 GN=SRI PE=4 SV=1	0.0448	0.0143	0.0316
E2RAT6	Coatomer subunit epsilon OS=Canis lupus familiaris OX=9615 GN=COPE PE=3 SV=1	0.0448	0.0319	0.0158
E2RLL6	Chaperonin containing TCP1 subunit 6A OS=Canis lupus familiaris OX=9615 GN=CCT6A PE=3 SV=2	0.0448	0.0287	0.0284
E2R4C5	ATP synthase subunit OS=Canis lupus familiaris OX=9615 GN=LOC102154486 PE=3 SV=1	0.0434	0.11	0.0474
E2QW69	RAB5B, member RAS oncogene family OS=Canis lupus familiaris OX=9615 GN=RAB5B PE=4 SV=1	0.0434	0.0765	0.0474
E2QXF3	60S ribosomal protein L15 OS=Canis lupus familiaris OX=9615 GN=RPL15 PE=1 SV=1	0.0434	0.0749	0.0474
P51147	Ras-related protein Rab-5C OS=Canis lupus familiaris OX=9615 GN=RAB5C PE=2 SV=1	0.0434	0.1116	0.0774
E2R0K4	RAB14, member RAS oncogene family OS=Canis lupus familiaris OX=9615 GN=RAB14 PE=4 SV=1	0.0434	0.1084	0.0474
J9NWJ5	Thioredoxin OS=Canis lupus familiaris OX=9615 PE=3 SV=1	0.0434	0.1084	0.1074
F1PTY1	Keratin, type II cytoskeletal 1 OS=Canis lupus familiaris OX=9615 GN=KRT1 PE=3 SV=1	0.0419	0.0909	0.1169
F1PSC4	ELAV-like protein OS=Canis lupus familiaris OX=9615 GN=ELAVL1 PE=3 SV=2	0.0419	0.0654	0.0458
F1PUB5	Proteasome endopeptidase complex OS=Canis lupus familiaris OX=9615 GN=PSMA7 PE=3 SV=2	0.0419	0.0462	0.0727
F1Q332	Glycyl-tRNA synthetase OS=Canis lupus familiaris OX=9615 GN=GARS PE=4 SV=2	0.0419	0.0383	0.0316
E2R0B6	Proteasome subunit beta OS=Canis lupus familiaris OX=9615 GN=PSMB6 PE=3 SV=1	0.0405	0.0446	0.0442
E2RD65	Actin-related protein 2/3 complex subunit 5 OS=Canis lupus familiaris OX=9615 GN=ARPC5 PE=3 SV=2	0.0405	0.0446	0.0442
E2QV08	Malate dehydrogenase OS=Canis lupus familiaris OX=9615 GN=MDH1 PE=3 SV=2	0.0405	0.0622	0.0616
F1PK29	Ribonuclease/angiogenin inhibitor 1 OS=Canis lupus familiaris OX=9615 GN=RNH1 PE=4 SV=2	0.0405	0.0207	0.0205
F1PV92	Citrate synthase OS=Canis lupus familiaris OX=9615 GN=CS PE=3 SV=2	0.0405	0.0446	0.0316
E2QYN4	ATP synthase inhibitory factor subunit 1 OS=Canis lupus familiaris OX=9615 GN=ATP5IF1 PE=4 SV=1	0.0405	0.0446	0.0442
E2R4Y6	Eukaryotic translation initiation factor 3 subunit K OS=Canis lupus familiaris OX=9615 GN=EIF3K PE=3 SV=1	0.0405	0.0446	0.0442
E2RFV7	Heterogeneous nuclear ribonucleoprotein A3 OS=Canis lupus familiaris OX=9615 GN=HNRNPA3 PE=4 SV=2	0.039	0.0781	0.0964
J9NRX4	Glutathione S-transferase OS=Canis lupus familiaris OX=9615 GN=LOC474938 PE=3 SV=1	0.039	0.0686	0.0427
G1K267	Uncharacterized protein OS=Canis lupus familiaris OX=9615 PE=3 SV=2	0.039	0.043	0.0521
J9P2I8	Serine and arginine rich splicing factor 7 OS=Canis lupus familiaris OX=9615 GN=SRSF7 PE=4 SV=1	0.0376	0.0191	0.0411
E2REA4	Uncharacterized protein OS=Canis lupus familiaris OX=9615 GN=LOC479459 PE=3 SV=2	0.0376	0.0925	0.0648
E2RGR9	Fumarate hydratase OS=Canis lupus familiaris OX=9615 GN=FH PE=3 SV=1	0.0376	0.0303	0.019
F1PQS3	F-actin-capping protein subunit beta OS=Canis lupus familiaris OX=9615 GN=CAPZB PE=3 SV=2	0.0376	0.0271	0.0411
F1PCE8	Uncharacterized protein OS=Canis lupus familiaris OX=9615 GN=LOC475521 PE=3 SV=1	0.0376	0.0415	0.019
F6V0D8	Chaperonin containing TCP1 subunit 2 OS=Canis lupus familiaris OX=9615 GN=CCT2 PE=3 SV=1	0.0361	0.0191	0.0284
E2R7R0	Tax1-binding protein 3 OS=Canis lupus familiaris OX=9615 GN=TAX1BP3 PE=4 SV=2	0.0361	0.0399	0.0395
F1Q056	Uncharacterized protein OS=Canis lupus familiaris OX=9615 PE=4 SV=1	0.0361	0.1483	0.1469
J9P923	Caveolae associated protein 1 OS=Canis lupus familiaris OX=9615 GN=CAVIN1 PE=4 SV=1	0.0361	0.0128	0.0253
E2R4B0	Keratin 78 OS=Canis lupus familiaris OX=9615 GN=KRT78 PE=3 SV=2	0.0361	0.0526	0.0521
F1PE32	Uncharacterized protein OS=Canis lupus familiaris OX=9615 GN=DLA88 PE=3 SV=2	0.0347	0.0128	0.0379
F1PCJ7	Polypyrimidine tract binding protein 1 OS=Canis lupus familiaris OX=9615 GN=PTBP1 PE=4 SV=1	0.0347	0.0271	0.06
E2RC89	Glyceraldehyde-3-phosphate dehydrogenase OS=Canis lupus familiaris OX=9615 GN=GAPDHS PE=3 SV=1	0.0347	0.0239	0.0379
E2RCN3	Cell division cycle 37 OS=Canis lupus familiaris OX=9615 GN=CDC37 PE=4 SV=1	0.0347	0.0239	0.0521
F1PSC2	Talin 1 OS=Canis lupus familiaris OX=9615 GN=TLN1 PE=4 SV=2	0.0347	0.0383	0.0521
E2RMR3	Heterogeneous nuclear ribonucleoprotein M OS=Canis lupus familiaris OX=9615 GN=HNRNPM PE=4 SV=2	0.0332	0.0207	0.0205
F1PBZ4	NAD(P)H quinone dehydrogenase 1 OS=Canis lupus familiaris OX=9615 GN=NQO1 PE=4 SV=1	0.0332	0.0367	0.0363
F1PR95	Complement C1q binding protein OS=Canis lupus familiaris OX=9615 GN=C1QBP PE=4 SV=2	0.0332	0.0175	0.0174
E2R4N7	40S ribosomal protein S12 OS=Canis lupus familiaris OX=9615 GN=RPS12 PE=3 SV=1	0.0332	0.1355	0.0363
E2RB79	T-complex protein 1 subunit gamma OS=Canis lupus familiaris OX=9615 GN=CCT3 PE=3 SV=2	0.0332	0.0271	0.0363
F1PYQ2	Peptidylprolyl isomerase OS=Canis lupus familiaris OX=9615 PE=4 SV=2	0.0318	0.0351	0.0348
E2R944	Heterogeneous nuclear ribonucleoprotein L OS=Canis lupus familiaris OX=9615 GN=HNRNPL PE=4 SV=2	0.0318	0.0255	0.0553
E2RSU3	Elongation factor Tu OS=Canis lupus familiaris OX=9615 GN=TUFM PE=3 SV=1	0.0304	0.0335	0.0332
E2RKN3	Coiled-coil-helix-coiled-coil-helix domain containing 2 OS=Canis lupus familiaris OX=9615 GN=CHCHD2 PE=4 SV=2	0.0304	0.0335	0.0332
F1PZJ7	Nipsnap homolog 2 OS=Canis lupus familiaris OX=9615 GN=NIPSNAP2 PE=4 SV=2	0.0304	0.0335	0.0158
F1Q0J3	Caldesmon 1 OS=Canis lupus familiaris OX=9615 GN=CALD1 PE=4 SV=2	0.0304	0.0335	0.0269
E2RGN6	Prohibitin 2 OS=Canis lupus familiaris OX=9615 GN=PHB2 PE=4 SV=2	0.0304	0.0972	0.1216
E2R5M7	Thioredoxin like 1 OS=Canis lupus familiaris OX=9615 GN=TXNL1 PE=4 SV=2	0.0304	0.0159	0.0158
E2RN45	G3BP stress granule assembly factor 1 OS=Canis lupus familiaris OX=9615 GN=G3BP1 PE=4 SV=2	0.0304	0.0112	0.0111
F1PU02	Eukaryotic translation initiation factor 3 subunit F OS=Canis lupus familiaris OX=9615 GN=EIF3F PE=3 SV=2	0.0289	0.0143	0.0142
E2RMK6	Eukaryotic translation initiation factor 2 subunit gamma OS=Canis lupus familiaris OX=9615 GN=EIF2S3 PE=4 SV=1	0.0289	0.0096	0.0316
E2R7L1	Protein disulfide-isomerase A4 OS=Canis lupus familiaris OX=9615 GN=PDIA4 PE=3 SV=2	0.0275	0.0478	0.0474
J9P0R7	Reticulon OS=Canis lupus familiaris OX=9615 GN=RTN4 PE=4 SV=1	0.0275	0.0159	0.0158
E2RAU6	Uncharacterized protein OS=Canis lupus familiaris OX=9615 GN=AKR1B1 PE=4 SV=2	0.0275	0.067	0.0474
J9PA46	DNA-(apurinic or apyrimidinic site) lyase OS=Canis lupus familiaris OX=9615 GN=APEX1 PE=3 SV=1	0.0275	0.0478	0.03
E2R0Y5	Succinate--CoA ligase [ADP/GDP-forming] subunit alpha, mitochondrial OS=Canis lupus familiaris OX=9615 GN=SUCLG1 PE=3 SV=1	0.0275	0.0143	0.03
F1PY24	ATP synthase F1 subunit delta OS=Canis lupus familiaris OX=9615 GN=ATP5F1D PE=3 SV=2	0.0275	0.0303	0.03
F1PHP1	Thioredoxin domain containing 5 OS=Canis lupus familiaris OX=9615 GN=TXNDC5 PE=3 SV=2	0.0275	0.0143	0.0458
E2RQ65	Uncharacterized protein OS=Canis lupus familiaris OX=9615 GN=MTHFD2 PE=3 SV=2	0.026	0.0446	0.0442
E2QYN0	Tubulin folding cofactor B OS=Canis lupus familiaris OX=9615 GN=TBCB PE=4 SV=2	0.026	0.0287	0.0442
J9NRN0	Chaperonin containing TCP1 subunit 8 OS=Canis lupus familiaris OX=9615 GN=CCT8 PE=3 SV=1	0.026	0.0287	0.0063
F1PMV2	BCL2 associated X, apoptosis regulator OS=Canis lupus familiaris OX=9615 GN=BAX PE=4 SV=2	0.0246	0.0271	0.0269
F1PXY4	Uncharacterized protein OS=Canis lupus familiaris OX=9615 GN=SLC25A3 PE=3 SV=2	0.0246	0.0271	0.0427
E2RB81	Chaperonin containing TCP1 subunit 5 OS=Canis lupus familiaris OX=9615 GN=CCT5 PE=3 SV=2	0.0246	0.0175	0.0379
E2RHM4	Isocitrate dehydrogenase [NAD] subunit, mitochondrial OS=Canis lupus familiaris OX=9615 GN=IDH3A PE=3 SV=1	0.0246	0.059	0.0774
F1PIP0	Hydroxyacyl-CoA dehydrogenase trifunctional multienzyme complex subunit alpha OS=Canis lupus familiaris OX=9615 GN=HADHA PE=3 SV=2	0.0246	0.0064	0.019
E2R2C3	Glucose-6-phosphate isomerase OS=Canis lupus familiaris OX=9615 GN=GPI PE=3 SV=1	0.0231	0.0175	0.0363
E2R9T6	Interleukin enhancer binding factor 2 OS=Canis lupus familiaris OX=9615 GN=ILF2 PE=4 SV=2	0.0231	0.0128	0.0126
E2QZA8	Peptidylprolyl isomerase OS=Canis lupus familiaris OX=9615 GN=FKBP10 PE=4 SV=1	0.0231	0.0159	0.0253
P60952	Cell division control protein 42 homolog OS=Canis lupus familiaris OX=9615 GN=CDC42 PE=2 SV=2	0.0231	0.0542	0.0537
F1PZL5	Procollagen-lysine,2-oxoglutarate 5-dioxygenase 2 OS=Canis lupus familiaris OX=9615 GN=PLOD2 PE=4 SV=2	0.0231	0.0191	0.019
F1P972	Uncharacterized protein OS=Canis lupus familiaris OX=9615 GN=LOC611750 PE=3 SV=1	0.0231	0.0255	0.0253
P61162	Alpha-centractin OS=Canis lupus familiaris OX=9615 GN=ACTR1A PE=2 SV=1	0.0231	0.0255	0.0395
E2RMC1	ST13, Hsp70 interacting protein OS=Canis lupus familiaris OX=9615 GN=ST13 PE=4 SV=2	0.0217	0.0239	0.0237
J9P9E9	Glucose-6-phosphate 1-dehydrogenase OS=Canis lupus familiaris OX=9615 GN=G6PD PE=3 SV=1	0.0217	0.008	0.0332
E2RLQ9	Valosin containing protein OS=Canis lupus familiaris OX=9615 GN=VCP PE=3 SV=2	0.0217	0.0367	0.0585
F1PR93	WD repeat domain 1 OS=Canis lupus familiaris OX=9615 GN=WDR1 PE=2 SV=2	0.0217	0.0335	0.0079
F6XIP5	Myosin light chain 6B OS=Canis lupus familiaris OX=9615 GN=MYL6B PE=4 SV=1	0.0217	0.0239	0.0237
E2RJW8	Progesterone receptor membrane component 1 OS=Canis lupus familiaris OX=9615 GN=PGRMC1 PE=3 SV=1	0.0217	0.0239	0.0237
F1P7J0	Uncharacterized protein OS=Canis lupus familiaris OX=9615 GN=SFPQ PE=4 SV=2	0.0217	0.0319	0.0237
E2R5F7	RNA binding protein, mRNA processing factor OS=Canis lupus familiaris OX=9615 GN=RBPMS PE=4 SV=1	0.0202	0.0749	0.0221
J9NXG7	Glutathione peroxidase OS=Canis lupus familiaris OX=9615 GN=GPX8 PE=3 SV=1	0.0202	0.0223	0.0221
F1PFZ5	Milk fat globule-EGF factor 8 protein OS=Canis lupus familiaris OX=9615 GN=MFGE8 PE=4 SV=2	0.0202	0.0112	0.0111
E2R5G6	RAS related OS=Canis lupus familiaris OX=9615 GN=RRAS PE=4 SV=1	0.0202	0.0478	0.0221
Q28250	Signal peptidase complex subunit 2 OS=Canis lupus familiaris OX=9615 GN=SPCS2 PE=1 SV=1	0.0188	0.0207	0.0205
F1PZ83	Prostaglandin I2 synthase OS=Canis lupus familiaris OX=9615 GN=PTGIS PE=3 SV=2	0.0188	0.0335	0.0458
E2RAZ6	GrpE protein homolog OS=Canis lupus familiaris OX=9615 GN=GRPEL1 PE=3 SV=2	0.0188	0.0207	0.0427
J9P3G1	Lamin B1 OS=Canis lupus familiaris OX=9615 GN=LMNB1 PE=3 SV=1	0.0188	0.0303	0.0663
Q6YKA4	High mobility group protein B1 OS=Canis lupus familiaris OX=9615 GN=HMGB1 PE=2 SV=3	0.0188	0.0446	0.0442
E2QWF5	Peptidylprolyl isomerase OS=Canis lupus familiaris OX=9615 GN=FKBP4 PE=2 SV=2	0.0188	0.0207	0.0316
E2RRQ7	DEAD-box helicase 3 X-linked OS=Canis lupus familiaris OX=9615 GN=DDX3X PE=3 SV=2	0.0188	0.0207	0.0063
J9NT37	Prostaglandin E synthase 3 OS=Canis lupus familiaris OX=9615 GN=PTGES3 PE=4 SV=1	0.0188	0.0096	0.0095
E2RE39	Adenylate kinase 2, mitochondrial OS=Canis lupus familiaris OX=9615 GN=AK2 PE=3 SV=2	0.0173	0.0191	0.0411
F1Q3W0	Heterogeneous nuclear ribonucleoprotein U OS=Canis lupus familiaris OX=9615 GN=HNRNPU PE=4 SV=2	0.0173	0.0319	0.0126
F1PD77	Proteasome activator subunit 2 OS=Canis lupus familiaris OX=9615 GN=PSME2 PE=4 SV=2	0.0173	0.0191	0.019
E2RKR4	Proteasome subunit alpha type OS=Canis lupus familiaris OX=9615 GN=PSMA3 PE=3 SV=1	0.0173	0.0191	0.019
E2RCY8	Aconitate hydratase, mitochondrial OS=Canis lupus familiaris OX=9615 GN=ACO2 PE=3 SV=1	0.0173	0.0064	0.019
E2RGH5	Ubiquitin like modifier activating enzyme 1 OS=Canis lupus familiaris OX=9615 GN=UBA1 PE=3 SV=2	0.0173	0.0335	0.0332
F1PIF2	Cathepsin Z OS=Canis lupus familiaris OX=9615 GN=CTSZ PE=3 SV=2	0.0159	0.0175	0.0174
E2R0L9	T-complex 1 OS=Canis lupus familiaris OX=9615 GN=TCP1 PE=3 SV=1	0.0159	0.008	0.0079
F1P7F8	Zyxin OS=Canis lupus familiaris OX=9615 GN=ZYX PE=4 SV=2	0.0159	0.008	0.0174
F1Q088	Dihydropyrimidinase like 4 OS=Canis lupus familiaris OX=9615 GN=DPYSL4 PE=4 SV=2	0.0159	0.008	0.0174
J9P746	Sterol carrier protein 2 OS=Canis lupus familiaris OX=9615 GN=SCP2 PE=3 SV=1	0.0159	0.0175	0.0174
F1PHQ0	Clathrin heavy chain OS=Canis lupus familiaris OX=9615 GN=CLTC PE=3 SV=2	0.0159	0.0223	0.0458
A0A0A0MPC0	Translocon-associated protein subunit alpha OS=Canis lupus familiaris OX=9615 GN=SSR1 PE=4 SV=1	0.0145	0.0159	0.0158
F1PHR6	Eukaryotic translation initiation factor 3 subunit L OS=Canis lupus familiaris OX=9615 GN=EIF3L PE=3 SV=2	0.0145	0.0335	0.0158
E2RLQ2	Voltage dependent anion channel 3 OS=Canis lupus familiaris OX=9615 GN=VDAC3 PE=4 SV=2	0.0145	0.0558	0.0553
F6XHT8	Hydroxyacyl-CoA dehydrogenase OS=Canis lupus familiaris OX=9615 GN=HADH PE=4 SV=1	0.0145	0.0159	0.0158
E2R240	RELT like 2 OS=Canis lupus familiaris OX=9615 GN=RELL2 PE=4 SV=2	0.0145	0.0159	0.0158
E2RBA8	PDZ and LIM domain 5 OS=Canis lupus familiaris OX=9615 GN=PDLIM5 PE=4 SV=1	0.0145	0.0159	0.0158
E2RP71	Casein kinase II subunit beta OS=Canis lupus familiaris OX=9615 GN=CSNK2B PE=3 SV=2	0.0145	0.0159	0.0158
J9P969	AHNAK nucleoprotein OS=Canis lupus familiaris OX=9615 GN=AHNAK PE=4 SV=1	0.0145	0.0255	0.019
E2RP26	Filamin C OS=Canis lupus familiaris OX=9615 GN=FLNC PE=4 SV=1	0.013	0.0223	0.0269
E2QXA3	Acyl-CoA dehydrogenase very long chain OS=Canis lupus familiaris OX=9615 GN=ACADVL PE=3 SV=2	0.013	0.0143	0.0063
F1P8D3	Heterogeneous nuclear ribonucleoprotein H3 OS=Canis lupus familiaris OX=9615 GN=HNRNPH3 PE=4 SV=2	0.013	0.0462	0.03
E2QVF9	Uncharacterized protein OS=Canis lupus familiaris OX=9615 GN=AIMP2 PE=4 SV=1	0.013	0.0303	0.0142
F6XKI0	Pyrroline-5-carboxylate reductase OS=Canis lupus familiaris OX=9615 GN=PYCR1 PE=3 SV=1	0.013	0.0303	0.03
F6X958	Serine/threonine-protein phosphatase OS=Canis lupus familiaris OX=9615 GN=PPP2CB PE=3 SV=1	0.013	0.0303	0.03
F1PDM3	SEC13 homolog, nuclear pore and COPII coat complex component OS=Canis lupus familiaris OX=9615 GN=SEC13 PE=3 SV=2	0.013	0.0478	0.03
E2R2N2	Mitogen-activated protein kinase OS=Canis lupus familiaris OX=9615 GN=MAPK1 PE=3 SV=1	0.0116	0.0128	0.0126
F1PXX5	DnaJ homolog subfamily B member 11 OS=Canis lupus familiaris OX=9615 GN=DNAJB11 PE=4 SV=2	0.0116	0.059	0.0411
Q9GKK4	Galactokinase OS=Canis lupus familiaris OX=9615 GN=GALK1 PE=2 SV=1	0.0116	0.0128	0.0126
E2R573	Serine/threonine kinase 17b OS=Canis lupus familiaris OX=9615 GN=STK17B PE=3 SV=1	0.0116	0.0128	0.0126
E2RKJ6	Uncharacterized protein OS=Canis lupus familiaris OX=9615 GN=SERPINB1 PE=3 SV=1	0.0116	0.0128	0.0253
P38400	Guanine nucleotide-binding protein G(i) subunit alpha-2 OS=Canis lupus familiaris OX=9615 GN=GNAI2 PE=2 SV=2	0.0116	0.0128	0.0269
F1Q466	Acetyl-CoA acetyltransferase 2 OS=Canis lupus familiaris OX=9615 GN=ACAT2 PE=3 SV=1	0.0116	0.0128	0.0395
A4GT58	Cdc42 GTPase-activating protein OS=Canis lupus familiaris OX=9615 GN=ARHGAP1 PE=2 SV=1	0.0101	0.0112	0.0111
E2RFI6	Mitochondrial import inner membrane translocase subunit TIM50 OS=Canis lupus familiaris OX=9615 GN=TIMM50 PE=3 SV=2	0.0101	0.0239	0.0521
F1PPH7	Proteasome 26S subunit, ATPase 2 OS=Canis lupus familiaris OX=9615 GN=PSMC2 PE=3 SV=2	0.0101	0.0112	0.0111
E2RT60	Integrin beta OS=Canis lupus familiaris OX=9615 GN=ITGB1 PE=3 SV=2	0.0101	0.0175	0.0237
F1PRE1	Nucleosome assembly protein 1 like 1 OS=Canis lupus familiaris OX=9615 GN=NAP1L1 PE=3 SV=2	0.0101	0.0112	0.0111
E2QUT7	Keratin 72 OS=Canis lupus familiaris OX=9615 GN=KRT72 PE=3 SV=2	0.0087	0.0096	0.0095
F1PY05	Integrin subunit alpha 5 OS=Canis lupus familiaris OX=9615 GN=ITGA5 PE=3 SV=2	0.0087	0.0191	0.0142
F1PYU9	Keratin, type I cytoskeletal 10 OS=Canis lupus familiaris OX=9615 GN=KRT10 PE=3 SV=2	0.0087	0.0399	0.0742
F1PE09	6-phosphogluconate dehydrogenase, decarboxylating OS=Canis lupus familiaris OX=9615 GN=PGD PE=3 SV=2	0.0087	0.0319	0.0316
E2RB31	Hypoxia up-regulated 1 OS=Canis lupus familiaris OX=9615 GN=HYOU1 PE=3 SV=2	0.0087	0.0048	0.0142
F1PCX8	Microtubule-associated protein OS=Canis lupus familiaris OX=9615 GN=MAP4 PE=4 SV=2	0.0087	0.0096	0.0047
E2R541	Apoptosis inducing factor mitochondria associated 1 OS=Canis lupus familiaris OX=9615 GN=AIFM1 PE=4 SV=1	0.0072	0.0159	0.0079
J9P326	Polyadenylate-binding protein OS=Canis lupus familiaris OX=9615 GN=PABPC1 PE=3 SV=1	0.0072	0.0319	0.0142
E2RRP9	Branched-chain-amino-acid aminotransferase OS=Canis lupus familiaris OX=9615 GN=BCAT2 PE=3 SV=2	0.0072	0.008	0.0174
F1PHX8	Collagen type V alpha 1 chain OS=Canis lupus familiaris OX=9615 GN=COL5A1 PE=4 SV=2	0.0058	0.0207	0.0174
F1Q1X9	Succinate dehydrogenase [ubiquinone] flavoprotein subunit, mitochondrial OS=Canis lupus familiaris OX=9615 GN=SDHA PE=3 SV=2	0.0058	0.0207	0.0063
F1PWY9	Doublecortin like kinase 1 OS=Canis lupus familiaris OX=9615 GN=DCLK1 PE=4 SV=2	0.0058	0.0064	0.0063
E2RH91	Staphylococcal nuclease domain-containing protein OS=Canis lupus familiaris OX=9615 GN=SND1 PE=4 SV=2	0.0043	0.0207	0.0269
F6V1W9	Uncharacterized protein OS=Canis lupus familiaris OX=9615 GN=LOC477072 PE=4 SV=1	0.0043	0.0048	0.0095
F6XQD6	Microtubule associated protein 1B OS=Canis lupus familiaris OX=9615 GN=MAP1B PE=4 SV=1	0.0029	0.0128	0.0095
E2RET1	High density lipoprotein binding protein OS=Canis lupus familiaris OX=9615 GN=HDLBP PE=4 SV=1	0.0029	0.0112	0.0079
F1PJ65	IQ motif containing GTPase activating protein 1 OS=Canis lupus familiaris OX=9615 GN=IQGAP1 PE=4 SV=2	0.0029	0.0048	0.0174
