# Supplementary material for: Comprehensive Proteomics Analysis of In Vitro Canine Oviductal Cell-Derived Extracellular Vesicles
Source: Animals (Basel). 2021 Feb 23;11(2):573. doi: 10.3390/ani11020573 (PMC7926305; doi:10.3390/ani11020573)
Supplement: Supplementary file 1 [file animals-11-00573-s001.zip › Table S4 (GO Analysis)_.xlsx]

## Sheet: A. 169 PANTHER BPs
Analysis Type:	PANTHER Overrepresentation Test (Released 20200728)
Annotation Version and Release Date:	PANTHER version 15.0 Released 2020-02-14
Analyzed List:	Exosomes.txt (Canis lupus familiaris)
Reference List:	Canis lupus familiaris (all genes in database)
Test Type:	FISHER
Correction:	FDR
PANTHER GO-Slim Biological Process	Canis lupus familiaris - REFLIST (19942)	Exosomes.txt (389)	Exosomes.txt (expected)	Exosomes.txt (over/under)	Exosomes.txt (fold Enrichment)	Exosomes.txt (raw P-value)	Exosomes.txt (FDR)
pyrimidine nucleobase catabolic process (GO:0006208)	7	3	0.14	+	21.97	0.000755	0.0147
glycolytic process (GO:0006096)	19	6	0.37	+	16.19	6.14e-06	0.000352
nucleotide phosphorylation (GO:0046939)	19	6	0.37	+	16.19	6.14e-06	0.000343
tricarboxylic acid cycle (GO:0006099)	16	5	0.31	+	16.02	3.95e-05	0.00138
pyrimidine nucleobase metabolic process (GO:0006206)	10	3	0.2	+	15.38	0.00172	0.0271
response to reactive oxygen species (GO:0000302)	14	4	0.27	+	14.65	0.000326	0.00757
actin filament depolymerization (GO:0030042)	11	3	0.21	+	13.98	0.00216	0.0319
protein stabilization (GO:0050821)	11	3	0.21	+	13.98	0.00216	0.0316
chaperone-mediated protein folding (GO:0061077)	30	7	0.59	+	11.96	5.58e-06	0.000339
regulation of protein stability (GO:0031647)	14	3	0.27	+	10.99	0.00387	0.0484
cellular response to oxidative stress (GO:0034599)	19	4	0.37	+	10.79	0.000876	0.0164
protein folding (GO:0006457)	91	18	1.78	+	10.14	2.72e-12	7.02e-10
aerobic respiration (GO:0009060)	40	7	0.78	+	8.97	2.89e-05	0.00108
response to oxidative stress (GO:0006979)	29	5	0.57	+	8.84	0.00044	0.00977
cellular amino acid biosynthetic process (GO:0008652)	34	5	0.66	+	7.54	0.000842	0.0159
regulation of alternative mRNA splicing, via spliceosome (GO:0000381)	35	5	0.68	+	7.32	0.000948	0.0175
generation of precursor metabolites and energy (GO:0006091)	100	14	1.95	+	7.18	3.85e-08	4.19e-06
alternative mRNA splicing, via spliceosome (GO:0000380)	36	5	0.7	+	7.12	0.00106	0.0181
ribosomal small subunit biogenesis (GO:0042274)	65	9	1.27	+	7.1	1.16e-05	0.000555
regulation of mRNA splicing, via spliceosome (GO:0048024)	52	7	1.01	+	6.9	0.000129	0.00354
ATP metabolic process (GO:0046034)	82	11	1.6	+	6.88	1.64e-06	0.000112
regulation of RNA splicing (GO:0043484)	62	8	1.21	+	6.61	5.6e-05	0.00181
positive regulation of supramolecular fiber organization (GO:1902905)	48	6	0.94	+	6.41	0.000562	0.0121
cellular respiration (GO:0045333)	57	7	1.11	+	6.3	0.000216	0.00537
positive regulation of cytoskeleton organization (GO:0051495)	49	6	0.96	+	6.28	0.00062	0.0125
cellular response to topologically incorrect protein (GO:0035967)	42	5	0.82	+	6.1	0.00198	0.0303
response to topologically incorrect protein (GO:0035966)	42	5	0.82	+	6.1	0.00198	0.0301
ribosomal large subunit biogenesis (GO:0042273)	127	15	2.48	+	6.05	9.71e-08	7.42e-06
maturation of LSU-rRNA (GO:0000470)	44	5	0.86	+	5.83	0.00239	0.0328
regulation of mRNA processing (GO:0050684)	63	7	1.23	+	5.7	0.000378	0.00867
actin polymerization or depolymerization (GO:0008154)	81	9	1.58	+	5.7	5.65e-05	0.00179
regulation of actin filament length (GO:0030832)	73	8	1.42	+	5.62	0.000159	0.00415
regulation of actin polymerization or depolymerization (GO:0008064)	73	8	1.42	+	5.62	0.000159	0.0041
cytoplasmic translation (GO:0002181)	103	11	2.01	+	5.47	1.21e-05	0.000566
ribosomal large subunit assembly (GO:0000027)	67	7	1.31	+	5.36	0.000532	0.0116
ribonucleoprotein complex assembly (GO:0022618)	165	17	3.22	+	5.28	8.43e-08	6.96e-06
energy derivation by oxidation of organic compounds (GO:0015980)	68	7	1.33	+	5.28	0.000577	0.0119
translational elongation (GO:0006414)	332	34	6.48	+	5.25	2.92e-14	2.01e-11
translation (GO:0006412)	332	34	6.48	+	5.25	2.92e-14	1.5e-11
peptide biosynthetic process (GO:0043043)	335	34	6.53	+	5.2	3.7e-14	1.27e-11
nucleoside triphosphate biosynthetic process (GO:0009142)	69	7	1.35	+	5.2	0.000626	0.0125
regulation of mRNA metabolic process (GO:1903311)	79	8	1.54	+	5.19	0.000262	0.00635
ribonucleoprotein complex subunit organization (GO:0071826)	169	17	3.3	+	5.16	1.16e-07	8.53e-06
ribosome biogenesis (GO:0042254)	249	25	4.86	+	5.15	1.22e-10	2.29e-08
regulation of supramolecular fiber organization (GO:1902903)	90	9	1.76	+	5.13	0.000119	0.00332
positive regulation of organelle organization (GO:0010638)	80	8	1.56	+	5.13	0.000283	0.00671
regulation of actin filament organization (GO:0110053)	81	8	1.58	+	5.06	0.000306	0.00717
amide biosynthetic process (GO:0043604)	365	36	7.12	+	5.06	1.41e-14	1.45e-11
regulation of actin filament polymerization (GO:0030833)	71	7	1.38	+	5.05	0.000732	0.0145
regulation of translation (GO:0006417)	71	7	1.38	+	5.05	0.000732	0.0144
oxidation-reduction process (GO:0055114)	183	18	3.57	+	5.04	6.71e-08	6.01e-06
posttranscriptional regulation of gene expression (GO:0010608)	93	9	1.81	+	4.96	0.00015	0.00396
ATP biosynthetic process (GO:0006754)	62	6	1.21	+	4.96	0.0019	0.0297
ATP synthesis coupled proton transport (GO:0015986)	62	6	1.21	+	4.96	0.0019	0.0295
energy coupled proton transport, down electrochemical gradient (GO:0015985)	62	6	1.21	+	4.96	0.0019	0.0293
regulation of protein complex assembly (GO:0043254)	94	9	1.83	+	4.91	0.000161	0.00411
protein-containing complex disassembly (GO:0032984)	63	6	1.23	+	4.88	0.00205	0.0307
nucleoside triphosphate metabolic process (GO:0009141)	74	7	1.44	+	4.85	0.000917	0.017
purine nucleoside triphosphate biosynthetic process (GO:0009145)	64	6	1.25	+	4.81	0.00221	0.0321
purine ribonucleoside triphosphate biosynthetic process (GO:0009206)	64	6	1.25	+	4.81	0.00221	0.0318
purine ribonucleoside triphosphate metabolic process (GO:0009205)	64	6	1.25	+	4.81	0.00221	0.0316
regulation of protein polymerization (GO:0032271)	75	7	1.46	+	4.78	0.000987	0.0177
actin filament polymerization (GO:0030041)	75	7	1.46	+	4.78	0.000987	0.0175
peptide metabolic process (GO:0006518)	399	37	7.78	+	4.75	3.47e-14	1.43e-11
purine nucleoside triphosphate metabolic process (GO:0009144)	65	6	1.27	+	4.73	0.00237	0.0331
positive regulation of cellular component biogenesis (GO:0044089)	65	6	1.27	+	4.73	0.00237	0.0329
regulation of cellular amide metabolic process (GO:0034248)	76	7	1.48	+	4.72	0.00106	0.0182
ribonucleoside triphosphate metabolic process (GO:0009199)	66	6	1.29	+	4.66	0.00255	0.0348
ribonucleoside triphosphate biosynthetic process (GO:0009201)	66	6	1.29	+	4.66	0.00255	0.0346
response to endoplasmic reticulum stress (GO:0034976)	66	6	1.29	+	4.66	0.00255	0.0344
ribonucleoprotein complex biogenesis (GO:0022613)	314	28	6.13	+	4.57	1.18e-10	2.43e-08
purine ribonucleotide metabolic process (GO:0009150)	146	13	2.85	+	4.56	1.22e-05	0.00056
carboxylic acid biosynthetic process (GO:0046394)	80	7	1.56	+	4.49	0.0014	0.0234
organic acid biosynthetic process (GO:0016053)	80	7	1.56	+	4.49	0.0014	0.0233
monocarboxylic acid metabolic process (GO:0032787)	138	12	2.69	+	4.46	3.27e-05	0.00121
cellular amide metabolic process (GO:0043603)	472	41	9.21	+	4.45	1.02e-14	2.1e-11
ribonucleotide metabolic process (GO:0009259)	151	13	2.95	+	4.41	1.7e-05	0.000703
purine nucleotide metabolic process (GO:0006163)	153	13	2.98	+	4.36	1.94e-05	0.000785
carboxylic acid catabolic process (GO:0046395)	71	6	1.38	+	4.33	0.00357	0.0458
organic acid catabolic process (GO:0016054)	71	6	1.38	+	4.33	0.00357	0.0455
ribose phosphate metabolic process (GO:0019693)	157	13	3.06	+	4.24	2.5e-05	0.000954
proton transmembrane transport (GO:1902600)	73	6	1.42	+	4.21	0.00406	0.0501
carboxylic acid metabolic process (GO:0019752)	286	23	5.58	+	4.12	3.33e-08	3.82e-06
purine-containing compound metabolic process (GO:0072521)	167	13	3.26	+	3.99	4.54e-05	0.00156
actin filament organization (GO:0007015)	167	13	3.26	+	3.99	4.54e-05	0.00154
protein polymerization (GO:0051258)	90	7	1.76	+	3.99	0.00261	0.035
regulation of cellular component biogenesis (GO:0044087)	142	11	2.77	+	3.97	0.00018	0.00453
oxoacid metabolic process (GO:0043436)	297	23	5.79	+	3.97	6.33e-08	5.94e-06
organic acid metabolic process (GO:0006082)	303	23	5.91	+	3.89	8.88e-08	7.04e-06
regulation of actin cytoskeleton organization (GO:0032956)	106	8	2.07	+	3.87	0.00158	0.0256
regulation of cellular component size (GO:0032535)	106	8	2.07	+	3.87	0.00158	0.0254
regulation of actin filament-based process (GO:0032970)	107	8	2.09	+	3.83	0.00167	0.0265
regulation of cytoskeleton organization (GO:0051493)	150	11	2.93	+	3.76	0.000281	0.00674
carbohydrate metabolic process (GO:0005975)	123	9	2.4	+	3.75	0.00101	0.0176
nucleobase-containing small molecule metabolic process (GO:0055086)	219	16	4.27	+	3.75	1.29e-05	0.00058
nucleotide metabolic process (GO:0009117)	178	13	3.47	+	3.74	8.35e-05	0.00253
purine ribonucleotide biosynthetic process (GO:0009152)	98	7	1.91	+	3.66	0.00407	0.0497
nucleoside phosphate metabolic process (GO:0006753)	183	13	3.57	+	3.64	0.000108	0.00306
actin cytoskeleton organization (GO:0030036)	242	17	4.72	+	3.6	1.13e-05	0.000553
organonitrogen compound biosynthetic process (GO:1901566)	728	50	14.2	+	3.52	5.62e-14	1.66e-11
regulation of anatomical structure size (GO:0090066)	117	8	2.28	+	3.51	0.00282	0.037
actin filament-based process (GO:0030029)	250	17	4.88	+	3.49	1.67e-05	0.000704
protein-containing complex subunit organization (GO:0043933)	545	37	10.63	+	3.48	1.82e-10	3.12e-08
protein-containing complex assembly (GO:0065003)	461	31	8.99	+	3.45	7.19e-09	1.06e-06
mRNA splicing, via spliceosome (GO:0000398)	164	11	3.2	+	3.44	0.000571	0.0121
RNA splicing, via transesterification reactions with bulged adenosine as nucleophile (GO:0000377)	164	11	3.2	+	3.44	0.000571	0.012
RNA splicing, via transesterification reactions (GO:0000375)	164	11	3.2	+	3.44	0.000571	0.0119
cellular protein-containing complex assembly (GO:0034622)	434	29	8.47	+	3.43	2.55e-08	3.09e-06
supramolecular fiber organization (GO:0097435)	240	16	4.68	+	3.42	3.69e-05	0.00134
drug metabolic process (GO:0017144)	183	12	3.57	+	3.36	0.000394	0.00883
rRNA processing (GO:0006364)	138	9	2.69	+	3.34	0.00213	0.0316
positive regulation of cellular component organization (GO:0051130)	140	9	2.73	+	3.3	0.00233	0.0329
RNA splicing (GO:0008380)	187	12	3.65	+	3.29	0.000473	0.0104
rRNA metabolic process (GO:0016072)	143	9	2.79	+	3.23	0.00267	0.0355
proteasomal protein catabolic process (GO:0010498)	198	12	3.86	+	3.11	0.000761	0.0147
small molecule biosynthetic process (GO:0044283)	151	9	2.95	+	3.06	0.00375	0.0472
proteasome-mediated ubiquitin-dependent protein catabolic process (GO:0043161)	188	11	3.67	+	3	0.00163	0.026
small molecule metabolic process (GO:0044281)	562	32	10.96	+	2.92	1.58e-07	1.12e-05
organic substance catabolic process (GO:1901575)	654	37	12.76	+	2.9	1.89e-08	2.6e-06
organelle assembly (GO:0070925)	321	18	6.26	+	2.87	0.000103	0.00294
cellular component biogenesis (GO:0044085)	955	52	18.63	+	2.79	6.99e-11	1.6e-08
regulation of organelle organization (GO:0033043)	264	14	5.15	+	2.72	0.000992	0.0175
mRNA processing (GO:0006397)	213	11	4.15	+	2.65	0.00406	0.0498
organonitrogen compound catabolic process (GO:1901565)	428	22	8.35	+	2.64	6.17e-05	0.00193
catabolic process (GO:0009056)	799	41	15.59	+	2.63	4.15e-08	4.28e-06
cellular component assembly (GO:0022607)	801	41	15.62	+	2.62	4.43e-08	4.35e-06
cytoskeleton organization (GO:0007010)	559	28	10.9	+	2.57	9.79e-06	0.000493
proteolysis involved in cellular protein catabolic process (GO:0051603)	306	15	5.97	+	2.51	0.00141	0.0232
cellular protein catabolic process (GO:0044257)	308	15	6.01	+	2.5	0.00149	0.0245
protein catabolic process (GO:0030163)	331	16	6.46	+	2.48	0.00113	0.0192
modification-dependent protein catabolic process (GO:0019941)	273	13	5.33	+	2.44	0.00362	0.0458
cellular macromolecule catabolic process (GO:0044265)	401	19	7.82	+	2.43	0.000784	0.015
cellular catabolic process (GO:0044248)	699	33	13.64	+	2.42	5.71e-06	0.000336
RNA processing (GO:0006396)	446	21	8.7	+	2.41	0.000393	0.0089
macromolecule catabolic process (GO:0009057)	431	20	8.41	+	2.38	0.000619	0.0127
organophosphate metabolic process (GO:0019637)	328	15	6.4	+	2.34	0.00392	0.0487
regulation of cellular component organization (GO:0051128)	399	17	7.78	+	2.18	0.00319	0.0411
cellular response to stress (GO:0033554)	448	19	8.74	+	2.17	0.00289	0.0377
organonitrogen compound metabolic process (GO:1901564)	2364	89	46.11	+	1.93	2.05e-09	3.25e-07
organelle organization (GO:0006996)	1709	63	33.34	+	1.89	1.69e-06	0.000112
cellular component organization or biogenesis (GO:0071840)	2390	85	46.62	+	1.82	6.84e-08	5.88e-06
cellular protein metabolic process (GO:0044267)	1727	59	33.69	+	1.75	3.89e-05	0.00138
cellular component organization (GO:0016043)	2238	74	43.66	+	1.7	7.8e-06	0.000424
cellular nitrogen compound metabolic process (GO:0034641)	2488	80	48.53	+	1.65	9.42e-06	0.000486
protein metabolic process (GO:0019538)	1938	62	37.8	+	1.64	0.000139	0.00377
gene expression (GO:0010467)	1976	58	38.54	+	1.5	0.00203	0.0305
organic substance biosynthetic process (GO:1901576)	2029	59	39.58	+	1.49	0.00229	0.0326
cellular metabolic process (GO:0044237)	4277	124	83.43	+	1.49	2.08e-06	0.000134
biosynthetic process (GO:0009058)	2048	59	39.95	+	1.48	0.00313	0.0406
nitrogen compound metabolic process (GO:0006807)	3980	114	77.64	+	1.47	1.3e-05	0.000569
metabolic process (GO:0008152)	4550	129	88.75	+	1.45	4.49e-06	0.000281
primary metabolic process (GO:0044238)	4166	118	81.26	+	1.45	1.37e-05	0.00059
organic substance metabolic process (GO:0071704)	4380	124	85.44	+	1.45	8.12e-06	0.00043
cellular process (GO:0009987)	7291	197	142.22	+	1.39	2.11e-08	2.72e-06
biological_process (GO:0008150)	8545	209	166.68	+	1.25	2.12e-05	0.000841
Unclassified (UNCLASSIFIED)	11397	180	222.32	-	0.81	2.12e-05	0.000825
signaling (GO:0023052)	1835	18	35.79	-	0.5	0.000963	0.0174
cell communication (GO:0007154)	1837	18	35.83	-	0.5	0.000962	0.0176
macromolecule modification (GO:0043412)	1204	10	23.49	-	0.43	0.00234	0.0328
multicellular organismal process (GO:0032501)	1113	8	21.71	-	0.37	0.00106	0.0183
RNA biosynthetic process (GO:0032774)	1078	6	21.03	-	0.29	0.000218	0.00536
regulation of transcription, DNA-templated (GO:0006355)	1030	5	20.09	-	0.25	9.99e-05	0.00299
regulation of nucleic acid-templated transcription (GO:1903506)	1030	5	20.09	-	0.25	9.99e-05	0.00294
regulation of RNA biosynthetic process (GO:2001141)	1030	5	20.09	-	0.25	9.99e-05	0.0029
nucleic acid-templated transcription (GO:0097659)	1072	5	20.91	-	0.24	5.09e-05	0.00169
transcription, DNA-templated (GO:0006351)	1072	5	20.91	-	0.24	5.09e-05	0.00167
regulation of transcription by RNA polymerase II (GO:0006357)	725	2	14.14	-	0.14	0.000148	0.00395
transcription by RNA polymerase II (GO:0006366)	758	2	14.79	-	0.14	7.05e-05	0.00217
G protein-coupled receptor signaling pathway (GO:0007186)	461	1	8.99	-	0.11	0.00279	0.0369

## Sheet: B. 84 REVIGO BPs
Term_ID	Description	log10 p-value	Uniqueness	Dispensability
GO:0006412	translation	-10.8239	0.647	0.696
GO:1901566	organonitrogen compound biosynthetic process	-10.7799	0.752	0.506
GO:0006414	translational elongation	-10.6968	0.717	0
GO:0043603	cellular amide metabolic process	-10.6778	0.801	0.188
GO:0006457	protein folding	-9.1537	0.936	0.034
GO:0044085	cellular component biogenesis	-7.7959	0.744	0
GO:0042254	ribosome biogenesis	-7.6402	0.728	0.608
GO:0043933	macromolecular complex subunit organization	-7.5058	0.707	0.653
GO:1901564	organonitrogen compound metabolic process	-6.4881	0.821	0.264
GO:1901575	organic substance catabolic process	-5.585	0.816	0.057
GO:0009987	cellular process	-5.5654	0.996	0
GO:0034622	cellular macromolecular complex assembly	-5.51	0.677	0.692
GO:0006091	generation of precursor metabolites and energy	-5.3778	0.896	0.068
GO:0009056	catabolic process	-5.3686	0.963	0.018
GO:0071840	cellular component organization or biogenesis	-5.2306	0.989	0
GO:0055114	oxidation-reduction process	-5.2211	0.834	0.111
GO:0006082	organic acid metabolic process	-5.1524	0.684	0.592
GO:0044281	small molecule metabolic process	-4.9508	0.834	0.415
GO:0046034	ATP metabolic process	-3.9508	0.585	0.306
GO:0006996	organelle organization	-3.9508	0.695	0.696
GO:0044237	cellular metabolic process	-3.8729	0.886	0.071
GO:0008152	metabolic process	-3.5513	0.997	0
GO:0061077	chaperone-mediated protein folding	-3.4698	0.949	0.026
GO:0046939	nucleotide phosphorylation	-3.4647	0.643	0.661
GO:0071704	organic substance metabolic process	-3.3665	0.951	0.119
GO:0034641	cellular nitrogen compound metabolic process	-3.3134	0.773	0.415
GO:0007010	cytoskeleton organization	-3.3072	0.714	0.563
GO:0030036	actin cytoskeleton organization	-3.2573	0.625	0.616
GO:0002181	cytoplasmic translation	-3.2472	0.772	0.443
GO:0006807	nitrogen compound metabolic process	-3.2449	0.954	0.088
GO:0055086	nucleobase-containing small molecule metabolic process	-3.2366	0.649	0.434
GO:0044238	primary metabolic process	-3.2291	0.952	0.12
GO:0030029	actin filament-based process	-3.1524	0.849	0.031
GO:0008150	biological_process	-3.0752	1	0
GO:0019693	ribose phosphate metabolic process	-3.0205	0.757	0.665
GO:0032787	monocarboxylic acid metabolic process	-2.9172	0.715	0.478
GO:0097435	supramolecular fiber organization	-2.8729	0.689	0.51
GO:0044267	cellular protein metabolic process	-2.8601	0.781	0.404
GO:0006099	tricarboxylic acid cycle	-2.8601	0.735	0.489
GO:0072521	purine-containing compound metabolic process	-2.8069	0.768	0.354
GO:0043484	regulation of RNA splicing	-2.7423	0.722	0.206
GO:0006366	transcription from RNA polymerase II promoter	-2.6635	0.72	0.292
GO:0006355	regulation of transcription, DNA-templated	-2.5243	0.575	0.622
GO:1902903	regulation of supramolecular fiber organization	-2.4789	0.617	0.471
GO:0048024	regulation of mRNA splicing, via spliceosome	-2.451	0.715	0.678
GO:0019538	protein metabolic process	-2.4237	0.849	0.172
GO:0006357	regulation of transcription from RNA polymerase II promoter	-2.4034	0.663	0.465
GO:0010608	posttranscriptional regulation of gene expression	-2.4023	0.787	0.311
GO:0044087	regulation of cellular component biogenesis	-2.3439	0.724	0.614
GO:1903311	regulation of mRNA metabolic process	-2.1972	0.742	0.266
GO:0010638	positive regulation of organelle organization	-2.1733	0.667	0.648
GO:0000302	response to reactive oxygen species	-2.1209	0.944	0.513
GO:0017144	drug metabolic process	-2.054	0.923	0.048
GO:0006396	RNA processing	-2.0506	0.727	0.401
GO:0006979	response to oxidative stress	-2.0101	0.947	0
GO:0008380	RNA splicing	-1.983	0.746	0.5
GO:0006417	regulation of translation	-1.8416	0.658	0.55
GO:0006208	pyrimidine nucleobase catabolic process	-1.8327	0.704	0.447
GO:0010498	proteasomal protein catabolic process	-1.8327	0.774	0.641
GO:0023052	signaling	-1.7595	0.989	0
GO:0005975	carbohydrate metabolic process	-1.7545	0.908	0.074
GO:0007154	cell communication	-1.7545	0.922	0.1
GO:0000380	alternative mRNA splicing, via spliceosome	-1.7423	0.77	0.685
GO:0034248	regulation of cellular amide metabolic process	-1.7399	0.736	0.508
GO:0032501	multicellular organismal process	-1.7375	0.988	0
GO:0046394	carboxylic acid biosynthetic process	-1.6308	0.658	0.644
GO:0006206	pyrimidine nucleobase metabolic process	-1.567	0.674	0.675
GO:0015985	energy coupled proton transport, down electrochemical gradient	-1.5331	0.917	0.074
GO:0035966	response to topologically incorrect protein	-1.5214	0.949	0.611
GO:0035967	cellular response to topologically incorrect protein	-1.5186	0.909	0.457
GO:0010467	gene expression	-1.5157	0.853	0.339
GO:0050821	protein stabilization	-1.5003	0.896	0
GO:1901576	organic substance biosynthetic process	-1.4868	0.824	0.26
GO:0043412	macromolecule modification	-1.4841	0.868	0.28
GO:0034976	response to endoplasmic reticulum stress	-1.4634	0.91	0.488
GO:0016072	rRNA metabolic process	-1.4498	0.761	0.347
GO:0007186	G-protein coupled receptor signaling pathway	-1.433	0.792	0.373
GO:0090066	regulation of anatomical structure size	-1.4318	0.885	0.472
GO:0033554	cellular response to stress	-1.4237	0.884	0.679
GO:0009058	biosynthetic process	-1.3915	0.955	0.078
GO:0051128	regulation of cellular component organization	-1.3862	0.674	0.617
GO:0044283	small molecule biosynthetic process	-1.3261	0.721	0.654
GO:0031647	regulation of protein stability	-1.3152	0.893	0.488
GO:0019637	organophosphate metabolic process	-1.3125	0.785	0.484

## Sheet: C. 54 PANTHER MFs
Analysis Type:	PANTHER Overrepresentation Test (Released 20200728)
Annotation Version and Release Date:	PANTHER version 15.0 Released 2020-02-14
Analyzed List:	Exosomes.txt (Canis lupus familiaris)
Reference List:	Canis lupus familiaris (all genes in database)
Test Type:	FISHER
Correction:	FDR
PANTHER GO-Slim Molecular Function	Canis lupus familiaris - REFLIST (19942)	Exosomes.txt (389)	Exosomes.txt (expected)	Exosomes.txt (over/under)	Exosomes.txt (fold Enrichment)	Exosomes.txt (raw P-value)	Exosomes.txt (FDR)
dihydropyrimidinase activity (GO:0004157)	6	3	0.12	+	25.63	0.000536	0.00694
fructose-bisphosphate aldolase activity (GO:0004332)	7	3	0.14	+	21.97	0.000755	0.00911
hydrolase activity, acting on carbon-nitrogen (but not peptide) bonds, in cyclic amides (GO:0016812)	8	3	0.16	+	19.22	0.00102	0.0116
unfolded protein binding (GO:0051082)	53	12	1.03	+	11.61	3.29e-09	2.18e-07
ribosome binding (GO:0043022)	18	4	0.35	+	11.39	0.000735	0.00907
ATP binding (GO:0005524)	33	7	0.64	+	10.87	9.62e-06	0.000196
heat shock protein binding (GO:0031072)	31	6	0.6	+	9.92	6.64e-05	0.0011
hydro-lyase activity (GO:0016836)	28	5	0.55	+	9.15	0.000381	0.00563
carbon-oxygen lyase activity (GO:0016835)	28	5	0.55	+	9.15	0.000381	0.00547
rRNA binding (GO:0019843)	34	6	0.66	+	9.05	0.000105	0.00163
structural constituent of ribosome (GO:0003735)	280	43	5.46	+	7.87	7.54e-24	2e-21
translation initiation factor activity (GO:0003743)	34	5	0.66	+	7.54	0.000842	0.00994
ribonucleoprotein complex binding (GO:0043021)	45	6	0.88	+	6.84	0.000411	0.00574
structural molecule activity (GO:0005198)	379	50	7.39	+	6.76	6.22e-25	3.3e-22
oxidoreductase activity, acting on peroxide as acceptor (GO:0016684)	39	5	0.76	+	6.57	0.00147	0.0163
actin binding (GO:0003779)	136	16	2.65	+	6.03	3.81e-08	1.45e-06
isomerase activity (GO:0016853)	96	11	1.87	+	5.87	6.55e-06	0.000145
purine ribonucleoside triphosphate binding (GO:0035639)	150	17	2.93	+	5.81	2.36e-08	1.14e-06
actin filament binding (GO:0051015)	89	10	1.74	+	5.76	2.01e-05	0.000356
purine ribonucleotide binding (GO:0032555)	175	18	3.41	+	5.27	3.59e-08	1.47e-06
drug binding (GO:0008144)	107	11	2.09	+	5.27	1.68e-05	0.000318
purine nucleotide binding (GO:0017076)	187	19	3.65	+	5.21	1.79e-08	1.06e-06
ribonucleotide binding (GO:0032553)	181	18	3.53	+	5.1	5.75e-08	2.04e-06
mRNA binding (GO:0003729)	140	13	2.73	+	4.76	8.05e-06	0.000171
lyase activity (GO:0016829)	88	8	1.72	+	4.66	0.000512	0.00679
RNA binding (GO:0003723)	586	52	11.43	+	4.55	8.15e-19	1.44e-16
nucleoside phosphate binding (GO:1901265)	230	20	4.49	+	4.46	8.21e-08	2.72e-06
nucleotide binding (GO:0000166)	230	20	4.49	+	4.46	8.21e-08	2.56e-06
GTP binding (GO:0005525)	117	10	2.28	+	4.38	0.000168	0.00255
translation regulator activity (GO:0045182)	109	9	2.13	+	4.23	0.000447	0.00609
carbohydrate derivative binding (GO:0097367)	239	19	4.66	+	4.08	6.21e-07	1.57e-05
protein-containing complex binding (GO:0044877)	260	20	5.07	+	3.94	5.11e-07	1.43e-05
small molecule binding (GO:0036094)	363	22	7.08	+	3.11	5.67e-06	0.000131
cytoskeletal protein binding (GO:0008092)	349	20	6.81	+	2.94	3.21e-05	0.00055
heterocyclic compound binding (GO:1901363)	1662	80	32.42	+	2.47	1.3e-13	1.73e-11
organic cyclic compound binding (GO:0097159)	1692	80	33.01	+	2.42	2.83e-13	3.01e-11
oxidoreductase activity (GO:0016491)	407	19	7.94	+	2.39	0.000849	0.0098
anion binding (GO:0043168)	464	21	9.05	+	2.32	0.000544	0.00687
nucleic acid binding (GO:0003676)	1343	58	26.2	+	2.21	2.41e-08	1.07e-06
nucleoside-triphosphatase activity (GO:0017111)	589	23	11.49	+	2	0.00227	0.0241
ion binding (GO:0043167)	689	26	13.44	+	1.93	0.00189	0.0205
pyrophosphatase activity (GO:0016462)	615	23	12	+	1.92	0.00453	0.0463
hydrolase activity, acting on acid anhydrides, in phosphorus-containing anhydrides (GO:0016818)	617	23	12.04	+	1.91	0.0046	0.046
hydrolase activity, acting on acid anhydrides (GO:0016817)	617	23	12.04	+	1.91	0.0046	0.0452
binding (GO:0005488)	4374	134	85.32	+	1.57	2.25e-08	1.2e-06
catalytic activity (GO:0003824)	3596	102	70.15	+	1.45	8.3e-05	0.00134
molecular_function (GO:0003674)	8164	228	159.25	+	1.43	4.26e-12	3.23e-10
Unclassified (UNCLASSIFIED)	11778	161	229.75	-	0.7	4.26e-12	3.77e-10
transcription regulator activity (GO:0140110)	737	1	14.38	-	0.07	1.4e-05	0.000275
molecular transducer activity (GO:0060089)	834	0	16.27	-	< 0.01	1.69e-07	4.99e-06
transmembrane signaling receptor activity (GO:0004888)	669	0	13.05	-	< 0.01	4.07e-06	9.82e-05
DNA-binding transcription factor activity, RNA polymerase II-specific (GO:0000981)	349	0	6.81	-	< 0.01	0.00232	0.0241
DNA-binding transcription factor activity (GO:0003700)	577	0	11.26	-	< 0.01	1.94e-05	0.000355
signaling receptor activity (GO:0038023)	765	0	14.92	-	< 0.01	5.34e-07	1.42e-05

## Sheet: D. 42 REVIGO MFs 
Term_ID	Description	log10 p-value	Uniqueness	Dispensability
GO:0005198	structural molecule activity	-21.4815	0.962	0
GO:0003735	structural constituent of ribosome	-20.699	0.962	0
GO:0003723	RNA binding	-15.8416	0.812	0.262
GO:1901363	heterocyclic compound binding	-10.762	0.83	0.106
GO:0097159	organic cyclic compound binding	-10.5214	0.83	0.292
GO:0003674	molecular_function	-9.4908	1	0
GO:0051082	unfolded protein binding	-6.6615	0.828	0
GO:0017076	purine nucleotide binding	-5.9747	0.721	0.699
GO:0003676	nucleic acid binding	-5.9706	0.792	0.213
GO:0035639	purine ribonucleoside triphosphate binding	-5.9431	0.713	0.435
GO:0005488	binding	-5.9208	0.983	0
GO:0003779	actin binding	-5.8386	0.822	0.54
GO:0032555	purine ribonucleotide binding	-5.8327	0.711	0.695
GO:1901265	nucleoside phosphate binding	-5.5654	0.794	0.332
GO:0060089	molecular transducer activity	-5.3019	0.962	0
GO:0038023	signaling receptor activity	-4.8477	0.93	0
GO:0044877	macromolecular complex binding	-4.8447	0.894	0.051
GO:0097367	carbohydrate derivative binding	-4.8041	0.852	0.196
GO:0036094	small molecule binding	-3.8827	0.847	0.214
GO:0016853	isomerase activity	-3.8386	0.945	0
GO:0003729	mRNA binding	-3.767	0.843	0.044
GO:0008144	drug binding	-3.4976	0.904	0.045
GO:0003700	transcription factor activity, sequence-specific DNA binding	-3.4498	0.935	0
GO:0008092	cytoskeletal protein binding	-3.2596	0.824	0.581
GO:0031072	heat shock protein binding	-2.9586	0.845	0.484
GO:0003824	catalytic activity	-2.8729	0.987	0
GO:0019843	rRNA binding	-2.7878	0.815	0.523
GO:0005525	GTP binding	-2.5935	0.781	0.1
GO:0016835	carbon-oxygen lyase activity	-2.262	0.901	0.036
GO:0045182	translation regulator activity	-2.2154	0.961	0
GO:0016829	lyase activity	-2.1681	0.945	0.041
GO:0043168	anion binding	-2.163	0.822	0.26
GO:0004157	dihydropyrimidinase activity	-2.1586	0.911	0.021
GO:0043022	ribosome binding	-2.0424	0.851	0.045
GO:0004332	fructose-bisphosphate aldolase activity	-2.0405	0.911	0.537
GO:0016491	oxidoreductase activity	-2.0088	0.945	0.053
GO:0003743	translation initiation factor activity	-2.0026	0.833	0.571
GO:0016812	hydrolase activity, acting on carbon-nitrogen (but not peptide) bonds, in cyclic amides	-1.9355	0.899	0.469
GO:0016684	oxidoreductase activity, acting on peroxide as acceptor	-1.7878	0.947	0.032
GO:0043167	ion binding	-1.6882	0.836	0.262
GO:0017111	nucleoside-triphosphatase activity	-1.618	0.852	0.181
GO:0016817	hydrolase activity, acting on acid anhydrides	-1.3449	0.886	0.438

## Sheet: E. 65 PANTHER CCs
Analysis Type:	PANTHER Overrepresentation Test (Released 20200728)
Annotation Version and Release Date:	PANTHER version 15.0 Released 2020-02-14
Analyzed List:	Exosomes.txt (Canis lupus familiaris)
Reference List:	Canis lupus familiaris (all genes in database)
Test Type:	FISHER
Correction:	FDR
PANTHER GO-Slim Cellular Component	Canis lupus familiaris - REFLIST (19942)	Exosomes.txt (389)	Exosomes.txt (expected)	Exosomes.txt (over/under)	Exosomes.txt (fold Enrichment)	Exosomes.txt (raw P-value)	Exosomes.txt (FDR)
chaperonin-containing T-complex (GO:0005832)	9	6	0.18	+	34.18	2.04e-07	4.08e-06
cytosolic small ribosomal subunit (GO:0022627)	69	21	1.35	+	15.6	2.46e-17	1.06e-15
Arp2/3 protein complex (GO:0005885)	11	3	0.21	+	13.98	0.00216	0.022
small ribosomal subunit (GO:0015935)	87	23	1.7	+	13.55	1.01e-17	4.77e-16
ER to Golgi transport vesicle membrane (GO:0012507)	12	3	0.23	+	12.82	0.00267	0.0256
proteasome core complex, alpha-subunit complex (GO:0019773)	13	3	0.25	+	11.83	0.00323	0.03
eukaryotic translation initiation factor 3 complex (GO:0005852)	13	3	0.25	+	11.83	0.00323	0.0294
actin cortical patch (GO:0030479)	14	3	0.27	+	10.99	0.00387	0.0341
endocytic vesicle (GO:0030139)	19	4	0.37	+	10.79	0.000876	0.0108
actomyosin (GO:0042641)	20	4	0.39	+	10.25	0.00104	0.0122
endopeptidase complex (GO:1905369)	43	8	0.84	+	9.54	5.19e-06	9.97e-05
proteasome complex (GO:0000502)	43	8	0.84	+	9.54	5.19e-06	9.61e-05
stress fiber (GO:0001725)	17	3	0.33	+	9.05	0.00622	0.0497
cytosolic ribosome (GO:0022626)	279	47	5.44	+	8.64	1.5e-27	1.55e-25
nuclear speck (GO:0016607)	24	4	0.47	+	8.54	0.00188	0.0199
cytosolic part (GO:0044445)	339	54	6.61	+	8.17	1.66e-30	2.88e-28
focal adhesion (GO:0005925)	38	6	0.74	+	8.09	0.00018	0.00253
ribosomal subunit (GO:0044391)	320	49	6.24	+	7.85	4.96e-27	3.68e-25
peptidase complex (GO:1905368)	60	9	1.17	+	7.69	6.45e-06	0.000115
ribosome (GO:0005840)	334	50	6.52	+	7.67	3.6e-27	3.12e-25
coated vesicle membrane (GO:0030662)	30	4	0.59	+	6.84	0.00389	0.0336
Golgi-associated vesicle membrane (GO:0030660)	30	4	0.59	+	6.84	0.00389	0.0331
cortical actin cytoskeleton (GO:0030864)	39	5	0.76	+	6.57	0.00147	0.0159
cytosolic large ribosomal subunit (GO:0022625)	210	26	4.1	+	6.35	6.99e-13	2.02e-11
actin filament bundle (GO:0032432)	34	4	0.66	+	6.03	0.00583	0.048
cortical cytoskeleton (GO:0030863)	43	5	0.84	+	5.96	0.00218	0.0217
large ribosomal subunit (GO:0015934)	233	26	4.55	+	5.72	5.99e-12	1.48e-10
cytosol (GO:0005829)	880	91	17.17	+	5.3	6.99e-38	3.63e-35
actin filament (GO:0005884)	73	7	1.42	+	4.92	0.000852	0.0108
ribonucleoprotein complex (GO:1990904)	658	63	12.84	+	4.91	2.51e-24	1.63e-22
adherens junction (GO:0005912)	92	8	1.79	+	4.46	0.000672	0.00872
coated vesicle (GO:0030135)	70	6	1.37	+	4.39	0.00335	0.0299
actin cytoskeleton (GO:0015629)	167	14	3.26	+	4.3	1.08e-05	0.000186
anchoring junction (GO:0070161)	99	8	1.93	+	4.14	0.00105	0.0121
cell junction (GO:0030054)	118	8	2.3	+	3.48	0.00296	0.0279
supramolecular fiber (GO:0099512)	308	18	6.01	+	3	6.25e-05	0.000954
supramolecular polymer (GO:0099081)	312	18	6.09	+	2.96	7.31e-05	0.00108
supramolecular complex (GO:0099080)	312	18	6.09	+	2.96	7.31e-05	0.00105
polymeric cytoskeletal fiber (GO:0099513)	253	14	4.94	+	2.84	0.000671	0.00893
intracellular non-membrane-bounded organelle (GO:0043232)	1467	80	28.62	+	2.8	1.58e-16	6.32e-15
non-membrane-bounded organelle (GO:0043228)	1467	80	28.62	+	2.8	1.58e-16	5.87e-15
cytoplasmic part (GO:0044444)	3006	151	58.64	+	2.58	3.72e-29	4.83e-27
cytoplasm (GO:0005737)	4155	194	81.05	+	2.39	7.06e-36	1.83e-33
mitochondrial part (GO:0044429)	258	12	5.03	+	2.38	0.00605	0.0491
cytoskeletal part (GO:0044430)	496	23	9.68	+	2.38	0.000221	0.00302
mitochondrion (GO:0005739)	457	20	8.91	+	2.24	0.00103	0.0124
protein-containing complex (GO:0032991)	2792	114	54.46	+	2.09	1.25e-14	4.33e-13
intracellular organelle part (GO:0044446)	2703	109	52.73	+	2.07	1.86e-13	6.04e-12
organelle part (GO:0044422)	2782	110	54.27	+	2.03	3.88e-13	1.19e-11
cytoskeleton (GO:0005856)	597	23	11.65	+	1.98	0.00251	0.0246
intracellular (GO:0005622)	6566	219	128.08	+	1.71	8.63e-21	4.97e-19
intracellular part (GO:0044424)	6537	218	127.51	+	1.71	1.29e-20	6.7e-19
intracellular organelle (GO:0043229)	5259	163	102.59	+	1.59	5.72e-11	1.24e-09
organelle (GO:0043226)	5363	164	104.61	+	1.57	1.61e-10	3.35e-09
cell part (GO:0044464)	7910	225	154.3	+	1.46	1.01e-12	2.77e-11
cell (GO:0005623)	7910	225	154.3	+	1.46	1.01e-12	2.63e-11
cellular_component (GO:0005575)	8666	236	169.04	+	1.4	1.85e-11	4.18e-10
Unclassified (UNCLASSIFIED)	11276	153	219.96	-	0.7	1.85e-11	4.37e-10
membrane part (GO:0044425)	1904	20	37.14	-	0.54	0.00211	0.0219
plasma membrane part (GO:0044459)	1250	6	24.38	-	0.25	1.55e-05	0.00026
integral component of plasma membrane (GO:0005887)	594	2	11.59	-	0.17	0.00124	0.014
intrinsic component of plasma membrane (GO:0031226)	601	2	11.72	-	0.17	0.00126	0.0139
integral component of membrane (GO:0016021)	903	3	17.61	-	0.17	5.06e-05	0.000795
intrinsic component of membrane (GO:0031224)	927	3	18.08	-	0.17	2.33e-05	0.000378
transferase complex (GO:1990234)	443	1	8.64	-	0.12	0.00409	0.0342

## Sheet: F. 42 REVIGO CCs 
Term_ID	Description	log10 p-value	Uniqueness	Dispensability
GO:0005829	cytosol	-34.4401	0.654	0
GO:0005737	cytoplasm	-32.7375	0.719	0.265
GO:0044445	cytosolic part	-27.5406	0.669	0.402
GO:0044444	cytoplasmic part	-26.3161	0.696	0.389
GO:0022626	cytosolic ribosome	-24.8097	0.517	0.617
GO:0005840	ribosome	-24.5058	0.43	0.528
GO:1990904	ribonucleoprotein complex	-21.7878	0.796	0.553
GO:0005622	intracellular	-18.3036	0.827	0.276
GO:0044424	intracellular part	-18.1739	0.752	0.439
GO:0015935	small ribosomal subunit	-15.3215	0.483	0.665
GO:0043228	non-membrane-bounded organelle	-14.2314	0.684	0.263
GO:0032991	macromolecular complex	-12.3635	0.973	0
GO:0044446	intracellular organelle part	-11.219	0.522	0.626
GO:0044422	organelle part	-10.9245	0.68	0.514
GO:0005623	cell	-10.58	0.985	0
GO:0044464	cell part	-10.5575	0.83	0.378
GO:0005575	cellular_component	-9.3788	1	0
GO:0043229	intracellular organelle	-8.9066	0.577	0.626
GO:0043226	organelle	-8.475	0.975	0
GO:0000502	proteasome complex	-4.0173	0.666	0.144
GO:1905368	peptidase complex	-3.9393	0.799	0.578
GO:0015629	actin cytoskeleton	-3.7305	0.552	0.537
GO:0044459	plasma membrane part	-3.585	0.815	0.083
GO:0031224	intrinsic component of membrane	-3.4225	0.949	0.407
GO:0016021	integral component of membrane	-3.0996	0.949	0.11
GO:0099512	supramolecular fiber	-3.0205	0.884	0
GO:0099080	supramolecular complex	-2.9788	0.969	0
GO:0005925	focal adhesion	-2.5969	0.914	0
GO:0030139	endocytic vesicle	-1.9666	0.645	0.327
GO:0042641	actomyosin	-1.9136	0.588	0.582
GO:0005739	mitochondrion	-1.9066	0.592	0.481
GO:0005887	integral component of plasma membrane	-1.8539	0.815	0.495
GO:0030864	cortical actin cytoskeleton	-1.7986	0.508	0.681
GO:0016607	nuclear speck	-1.7011	0.665	0.124
GO:0044425	membrane part	-1.6596	0.954	0.327
GO:0005856	cytoskeleton	-1.6091	0.576	0.635
GO:0030054	cell junction	-1.5544	0.969	0
GO:0005852	eukaryotic translation initiation factor 3 complex	-1.5317	0.672	0.418
GO:1990234	transferase complex	-1.466	0.785	0.646
GO:0032432	actin filament bundle	-1.3188	0.584	0.688
GO:0044429	mitochondrial part	-1.3089	0.56	0.446
GO:0001725	stress fiber	-1.3036	0.593	0.631

## Sheet: G. 14 PANTHER Pathways
Analysis Type:	PANTHER Overrepresentation Test (Released 20200728)
Annotation Version and Release Date:	PANTHER version 15.0 Released 2020-02-14
Analyzed List:	Exosomes.txt (Canis lupus familiaris)
Reference List:	Canis lupus familiaris (all genes in database)
Test Type:	FISHER
Correction:	FDR
PANTHER Pathways	Canis lupus familiaris - REFLIST (19942)	Exosomes.txt (389)	Exosomes.txt (expected)	Exosomes.txt (over/under)	Exosomes.txt (fold Enrichment)	Exosomes.txt (raw P-value)	Exosomes.txt (FDR)
TCA cycle (P00051)	10	5	0.2	+	25.63	6.41e-06	0.000152
Pentose phosphate pathway (P02762)	10	4	0.2	+	20.51	0.000113	0.00188
ATP synthesis (P02721)	10	4	0.2	+	20.51	0.000113	0.00171
Serine glycine biosynthesis (P02776)	9	3	0.18	+	17.09	0.00134	0.0172
Fructose galactose metabolism (P02744)	12	4	0.23	+	17.09	0.0002	0.00277
Parkinson disease (P00049)	106	18	2.07	+	8.71	2.58e-11	2.14e-09
Cytoskeletal regulation by Rho GTPase (P00016)	91	15	1.78	+	8.45	1.72e-09	9.51e-08
Glycolysis (P00024)	62	10	1.21	+	8.27	1.09e-06	3.02e-05
Axon guidance mediated by semaphorins (P00007)	29	4	0.57	+	7.07	0.00348	0.0385
Integrin signalling pathway (P00034)	201	21	3.92	+	5.36	2e-09	8.29e-08
Huntington disease (P00029)	187	19	3.65	+	5.21	1.79e-08	5.94e-07
FGF signaling pathway (P00021)	130	11	2.54	+	4.34	8.71e-05	0.00161
EGF receptor signaling pathway (P00018)	144	12	2.81	+	4.27	4.81e-05	0.000999
Apoptosis signaling pathway (P00006)	114	8	2.22	+	3.6	0.00242	0.0287

## Sheet: H. 29 PANTHER Protein Class
Analysis Type:	PANTHER Overrepresentation Test (Released 20200728)
Annotation Version and Release Date:	PANTHER version 15.0 Released 2020-02-14
Analyzed List:	Exosomes.txt (Canis lupus familiaris)
Reference List:	Canis lupus familiaris (all genes in database)
Test Type:	FISHER
Correction:	FDR
PANTHER Protein Class	Canis lupus familiaris - REFLIST (19942)	Exosomes.txt (389)	Exosomes.txt (expected)	Exosomes.txt (over/under)	Exosomes.txt (fold Enrichment)	Exosomes.txt (raw P-value)	Exosomes.txt (FDR)
hydratase (PC00120)	3	2	0.06	+	34.18	0.00351	0.0254
Hsp90 family chaperone (PC00028)	5	3	0.1	+	30.76	0.000362	0.00416
chaperonin (PC00073)	14	8	0.27	+	29.29	4.23e-09	1.03e-07
chaperone (PC00072)	79	17	1.54	+	11.03	3.43e-12	9.54e-11
actin and actin related protein (PC00039)	31	6	0.6	+	9.92	6.64e-05	0.000997
peroxidase (PC00180)	26	5	0.51	+	9.86	0.000282	0.00343
tubulin (PC00228)	29	4	0.57	+	7.07	0.00348	0.0261
actin or actin-binding cytoskeletal protein (PC00041)	252	34	4.92	+	6.92	1.67e-17	1.09e-15
ribosomal protein (PC00202)	348	46	6.79	+	6.78	5.08e-23	4.95e-21
non-motor actin binding protein (PC00165)	99	13	1.93	+	6.73	2.32e-07	4.52e-06
translation initiation factor (PC00224)	43	5	0.84	+	5.96	0.00218	0.0202
translational protein (PC00263)	500	56	9.75	+	5.74	1.15e-24	2.25e-22
ATP synthase (PC00002)	53	5	1.03	+	4.84	0.00499	0.0335
cytoskeletal protein (PC00085)	513	42	10.01	+	4.2	3.07e-14	9.99e-13
calcium-binding protein (PC00060)	88	7	1.72	+	4.08	0.00232	0.0206
translation factor (PC00223)	119	9	2.32	+	3.88	0.000808	0.00829
dehydrogenase (PC00092)	161	12	3.14	+	3.82	0.00013	0.00181
RNA splicing factor (PC00148)	140	9	2.73	+	3.3	0.00233	0.0198
oxidoreductase (PC00176)	441	25	8.6	+	2.91	4e-06	6.5e-05
metabolite interconversion enzyme (PC00262)	1399	48	27.29	+	1.76	0.000197	0.00257
protein class (PC00000)	9186	256	179.19	+	1.43	1e-14	4.88e-13
Unclassified (UNCLASSIFIED)	10756	133	209.81	-	0.63	1e-14	3.9e-13
transmembrane signal receptor (PC00197)	466	1	9.09	-	0.11	0.00185	0.018
gene-specific transcriptional regulator (PC00264)	957	2	18.67	-	0.11	2.57e-06	4.56e-05
C2H2 zinc finger transcription factor (PC00248)	355	0	6.92	-	< 0.01	0.00242	0.0197
zinc finger transcription factor (PC00244)	432	0	8.43	-	< 0.01	0.000488	0.00529
G-protein coupled receptor (PC00021)	320	0	6.24	-	< 0.01	0.00333	0.026
DNA-binding transcription factor (PC00218)	874	0	17.05	-	< 0.01	7.52e-08	1.63e-06
intercellular signal molecule (PC00207)	302	0	5.89	-	< 0.01	0.00496	0.0345
